# Supplementary material for: Enrofloxacinium picrate
Source: Acta Crystallogr Sect E Struct Rep Online. 2011 Jan 22;67(Pt 2):o432–3. doi: 10.1107/S160053681100170X (PMC3051675; doi:10.1107/S160053681100170X)
Supplement: Supplementary file 2 [file e-67-0o432-Isup2.hkl]

# 
# h,k,l, Fc-squared, Fo-squared, sigma(Fo-squared) and status flag 
# 
data_I
_shelx_title '                                    hsy318 in P-1' 
_shelx_refln_list_code          4 
_shelx_F_calc_maximum      170.63 
_exptl_crystal_F_000       612.00 
_reflns_d_resolution_high  0.8036 
 
loop_ 
 _symmetry_equiv_pos_as_xyz 
 'x, y, z' 
 '-x, -y, -z' 
 
_cell_length_a     7.2110 
_cell_length_b    12.5770 
_cell_length_c    16.2360 
_cell_angle_alpha 105.556 
_cell_angle_beta   96.368 
_cell_angle_gamma  96.224 
 
_shelx_F_squared_multiplier     1.000 
 
loop_ 
 _refln_index_h 
 _refln_index_k 
 _refln_index_l 
 _refln_F_squared_calc 
 _refln_F_squared_meas 
 _refln_F_squared_sigma 
 _refln_observed_status 
   1   0   0     2633.01     2353.61     11.38 o 
   2   0   0    13503.75    14942.00     68.23 o 
   3   0   0      191.55      224.69     11.63 o 
   4   0   0      658.32      653.08     21.26 o 
   5   0   0       15.82       14.71      5.68 o 
   6   0   0        0.15        0.06      2.27 o 
   7   0   0       14.07       15.56      3.16 o 
   8   0   0        0.09        0.08      2.80 o 
  -8   1   0        4.39        1.85      3.27 o 
  -7   1   0        1.62        5.13      2.51 o 
  -6   1   0        7.22        6.80      2.10 o 
  -5   1   0      219.98      227.88     15.48 o 
  -4   1   0      762.32      911.19     22.92 o 
  -3   1   0      527.67      553.15     13.38 o 
  -2   1   0    29115.14    29856.24    116.77 o 
  -1   1   0     7588.81     7000.39     30.63 o 
   1   1   0     3402.95     3662.18     45.18 o 
   2   1   0    14563.12    15076.16    203.32 o 
   3   1   0     1130.28     1167.79     19.68 o 
   4   1   0      107.14      112.02      7.12 o 
   5   1   0      208.88      250.14      6.73 o 
   6   1   0        3.12        0.69      1.67 o 
   7   1   0        2.50        2.62      2.04 o 
   8   1   0       18.46       20.42      4.79 o 
  -8   2   0        1.01        0.26      2.20 o 
  -7   2   0       24.82       28.35      4.22 o 
  -6   2   0        5.59        4.95      1.77 o 
  -5   2   0       25.06       33.47      6.63 o 
  -4   2   0     4925.00     5534.83     60.26 o 
  -3   2   0      498.97      531.80     15.67 o 
  -2   2   0    15106.94    14904.20     52.97 o 
  -1   2   0     2199.49     1636.07     11.94 o 
   0   2   0      978.28      638.15      1.08 o 
   1   2   0     1121.62     1169.72     25.30 o 
   2   2   0     1259.72     1293.43     17.31 o 
   3   2   0        0.07        3.03      2.56 o 
   4   2   0      739.51      696.77     20.61 o 
   5   2   0        1.62        1.54      1.22 o 
   6   2   0       33.29       28.96      3.43 o 
   7   2   0       48.26       53.69      4.50 o 
   8   2   0       64.42       78.90      7.81 o 
  -8   3   0        4.78        3.32      3.38 o 
  -7   3   0       50.58       54.66      5.94 o 
  -6   3   0      210.11      209.55      7.10 o 
  -5   3   0       41.31       48.21      3.34 o 
  -4   3   0     1952.97     2251.95    126.54 o 
  -3   3   0      244.57      228.94     10.51 o 
  -2   3   0       21.38       21.98      2.23 o 
  -1   3   0      130.96      155.80     17.97 o 
   0   3   0     5414.76     5663.88     35.75 o 
   1   3   0      738.56      732.50     15.70 o 
   2   3   0      426.30      449.30     11.59 o 
   3   3   0      260.88      284.70      9.49 o 
   4   3   0      297.99      300.82     14.53 o 
   5   3   0      234.02      256.58      8.39 o 
   6   3   0      330.62      331.27     11.65 o 
   7   3   0        4.46        2.81      1.85 o 
   8   3   0       15.42       12.54      3.22 o 
  -8   4   0       24.27       24.15      4.76 o 
  -7   4   0       23.78       20.66      4.96 o 
  -6   4   0      498.96      496.45     15.13 o 
  -5   4   0       41.74       44.06      5.40 o 
  -4   4   0      145.38      146.36      8.60 o 
  -3   4   0      156.51      130.81      5.03 o 
  -2   4   0       74.96       72.18      6.47 o 
  -1   4   0     2992.37     2978.13     33.47 o 
   0   4   0      473.13      507.85      5.87 o 
   1   4   0        0.01        0.98      3.28 o 
   2   4   0        6.80        8.37      7.99 o 
   3   4   0      644.04      741.86     20.90 o 
   4   4   0      861.85      939.16     40.35 o 
   5   4   0       20.61       18.86      3.51 o 
   6   4   0       13.30       14.80      2.42 o 
   7   4   0        5.32        2.27      2.20 o 
  -8   5   0       49.05       41.72      6.62 o 
  -7   5   0        5.34        9.56      2.46 o 
  -6   5   0      224.01      230.51      8.90 o 
  -5   5   0        0.44        1.13      2.84 o 
  -4   5   0        8.42        7.50      2.75 o 
  -3   5   0       30.00       32.37      2.93 o 
  -2   5   0      520.40      518.25     12.59 o 
  -1   5   0     1128.39     1168.56     16.14 o 
   0   5   0      605.57      672.47     33.36 o 
   1   5   0      498.67      522.91     22.48 o 
   2   5   0      954.05     1047.62     29.60 o 
   3   5   0       32.42       42.38      6.26 o 
   4   5   0      259.27      291.60      8.53 o 
   5   5   0        1.26        1.82      2.34 o 
   6   5   0        8.12        8.04      2.11 o 
   7   5   0        3.43        6.90      3.70 o 
  -8   6   0        8.33        7.56      3.43 o 
  -7   6   0        0.06        0.43      2.27 o 
  -6   6   0        5.84        5.15      2.88 o 
  -5   6   0      127.52      143.27     12.95 o 
  -4   6   0       43.97       43.40     12.06 o 
  -3   6   0       32.90       26.04      5.17 o 
  -2   6   0        3.63        7.65      3.13 o 
  -1   6   0      175.71      191.73      7.74 o 
   1   6   0      135.98      115.20     12.80 o 
   2   6   0      385.44      453.70     23.63 o 
   3   6   0       34.25       39.10      6.81 o 
   4   6   0       16.33        9.75      2.55 o 
   5   6   0        9.21        8.00      3.05 o 
   6   6   0        1.97        0.83      1.60 o 
   7   6   0        0.00        1.90      3.42 o 
  -8   7   0        4.91        5.41      2.86 o 
  -7   7   0        9.98        9.69      3.32 o 
  -6   7   0        5.77        5.80      2.87 o 
  -5   7   0        0.09        0.69      3.07 o 
  -4   7   0       83.55       86.82      5.73 o 
  -3   7   0        1.90       12.88      3.92 o 
  -2   7   0        3.56        3.42      3.39 o 
  -1   7   0       30.43       27.52      2.75 o 
   0   7   0        0.25        0.24      3.41 o 
   1   7   0       47.04       52.46     10.52 o 
   2   7   0       40.39       39.95      9.17 o 
   3   7   0       64.07       59.12      6.22 o 
   4   7   0        6.99        4.45      3.72 o 
   5   7   0        5.24        5.63      3.26 o 
   6   7   0        0.80        0.70      2.08 o 
  -8   8   0        0.99        5.29      2.69 o 
  -7   8   0        4.05        5.96      2.68 o 
  -6   8   0        0.78        2.26      1.99 o 
  -5   8   0       60.66       52.85      6.95 o 
  -4   8   0        8.34        9.94      4.96 o 
  -3   8   0      125.49      130.97      8.34 o 
  -2   8   0       99.58      118.94      8.64 o 
  -1   8   0       83.65       65.82      8.28 o 
   0   8   0       34.95       36.71      5.03 o 
   1   8   0       14.45       12.83      7.32 o 
   2   8   0      215.44      222.59     12.77 o 
   3   8   0       67.37       78.90      6.24 o 
   4   8   0        0.09        0.41      2.24 o 
   5   8   0        5.59        5.90      5.00 o 
   6   8   0        5.31        4.82      2.62 o 
  -7   9   0        0.01        0.81      1.85 o 
  -6   9   0       18.21        7.94      3.29 o 
  -5   9   0        0.93        1.32      2.96 o 
  -4   9   0       78.41       61.22      7.23 o 
  -3   9   0        2.89        1.27      1.94 o 
  -2   9   0       58.75       70.51      5.43 o 
  -1   9   0        0.82        0.58      2.09 o 
   0   9   0       52.96       61.59      7.49 o 
   1   9   0       31.12       30.69      6.20 o 
   2   9   0        4.38        7.23      2.97 o 
   3   9   0        1.94        3.32      2.59 o 
   4   9   0       28.74       24.83      5.20 o 
   5   9   0       57.63       62.42      4.97 o 
   6   9   0        0.09        2.13      2.41 o 
  -7  10   0       28.18       26.44      3.31 o 
  -6  10   0        5.27        4.59      2.42 o 
  -5  10   0        2.67        3.78      3.12 o 
  -4  10   0        3.42        8.90      3.74 o 
  -3  10   0        0.92        0.33      3.26 o 
  -2  10   0        0.26        0.97      2.36 o 
  -1  10   0       43.61       40.72      6.80 o 
   0  10   0        4.41        2.28      2.62 o 
   1  10   0        2.14        0.28      3.47 o 
   2  10   0       29.01       28.70      5.29 o 
   3  10   0        5.20        2.71      3.35 o 
   4  10   0        0.05        0.70      3.02 o 
   5  10   0        6.92        3.89      3.26 o 
  -6  11   0        0.00        0.34      1.70 o 
  -5  11   0       14.34       15.05      4.20 o 
  -4  11   0       27.52       23.79      6.53 o 
  -3  11   0        0.94        5.03      3.73 o 
  -2  11   0       15.02       10.48      3.60 o 
  -1  11   0        0.02        2.67      3.46 o 
   0  11   0        4.28        5.16      5.07 o 
   1  11   0       24.39       14.91      4.63 o 
   2  11   0        7.10        7.43      4.57 o 
   3  11   0       41.23       34.92      6.70 o 
   4  11   0        4.76        7.46      2.31 o 
   5  11   0        5.02        0.18      2.01 o 
  -6  12   0        0.94        3.44      1.61 o 
  -5  12   0        1.85        0.24      2.41 o 
  -4  12   0        0.94        2.52      3.37 o 
  -3  12   0        1.76        0.02      2.63 o 
  -2  12   0        2.59        2.17      3.19 o 
  -1  12   0        9.75        7.14      2.84 o 
   0  12   0       18.29       20.84      7.02 o 
   1  12   0        0.14        0.89      1.67 o 
   2  12   0       11.39        7.76      2.03 o 
   3  12   0       13.18       11.69      2.45 o 
   4  12   0        2.28        6.38      2.31 o 
  -5  13   0        1.10        0.39      1.37 o 
  -4  13   0        0.04        0.04      2.07 o 
  -3  13   0        1.14        0.08      2.64 o 
  -2  13   0       22.62       14.14      5.05 o 
  -1  13   0       18.38       16.29      3.83 o 
   0  13   0        3.23        8.26      2.73 o 
   1  13   0        7.34        2.31      3.01 o 
   2  13   0        2.09        3.58      1.73 o 
   3  13   0        1.43        4.89      2.12 o 
  -4  14   0        1.42        4.21      2.59 o 
  -3  14   0        0.34        3.69      2.79 o 
  -2  14   0        6.79        8.00      3.58 o 
  -1  14   0        0.15        0.46      2.37 o 
   0  14   0        0.26        1.63      2.29 o 
   1  14   0        0.87        2.43      2.24 o 
   0 -15   1        0.44        1.19      1.83 o 
   1 -15   1        1.17        1.35      2.01 o 
   2 -15   1        0.07        0.28      1.54 o 
  -2 -14   1        1.79        4.75      1.92 o 
  -1 -14   1        0.27        3.07      1.75 o 
   0 -14   1        2.90        0.76      2.04 o 
   1 -14   1        0.09        1.18      2.09 o 
   2 -14   1        9.21        8.91      2.68 o 
   3 -14   1       20.62       19.35      4.04 o 
   4 -14   1       15.95       12.45      3.44 o 
  -3 -13   1        4.81        2.18      1.81 o 
  -2 -13   1       15.49       17.44      3.03 o 
  -1 -13   1        6.28        6.87      2.90 o 
   0 -13   1       14.84       18.40      3.43 o 
   1 -13   1       12.46        2.57      3.10 o 
   2 -13   1        3.68        5.94      4.57 o 
   3 -13   1        3.50        1.26      3.09 o 
   4 -13   1        0.72        3.04      2.59 o 
   5 -13   1        1.42        0.08      1.54 o 
  -4 -12   1        4.01        4.55      1.42 o 
  -3 -12   1        1.10        2.35      1.92 o 
  -2 -12   1       11.60       15.24      3.45 o 
  -1 -12   1       35.47       29.47      9.18 o 
   0 -12   1        9.94       11.42      6.05 o 
   1 -12   1      150.12      124.27     14.52 o 
   2 -12   1        0.40        0.03      3.26 o 
   3 -12   1       13.28       11.29      4.39 o 
   4 -12   1        1.44        5.15      3.47 o 
   5 -12   1        0.43        0.15      2.68 o 
   6 -12   1        2.04        1.67      1.66 o 
  -5 -11   1        2.04        3.98      2.05 o 
  -4 -11   1        0.96        0.55      2.66 o 
  -3 -11   1        4.16        1.23      2.86 o 
  -2 -11   1        6.27        3.37      3.66 o 
  -1 -11   1       74.60       63.72      7.19 o 
   0 -11   1       85.14       86.45      7.87 o 
   1 -11   1       33.21       33.77      9.25 o 
   2 -11   1        1.36        0.04      3.12 o 
   3 -11   1        7.80        6.13      3.70 o 
   4 -11   1        6.59       11.41      4.74 o 
   5 -11   1        8.24        9.14      4.27 o 
   6 -11   1        7.01        4.43      2.24 o 
   7 -11   1       14.75       13.04      2.91 o 
  -5 -10   1        2.46        2.28      2.94 o 
  -4 -10   1        5.42        1.30      2.53 o 
  -3 -10   1      118.50      115.62      7.95 o 
  -2 -10   1        2.65        0.23      3.25 o 
  -1 -10   1       61.38       49.68      5.70 o 
   0 -10   1      104.58       95.41      5.93 o 
   1 -10   1        1.05        1.28      2.27 o 
   2 -10   1        0.07        0.91      2.53 o 
   3 -10   1        6.63       11.13      4.25 o 
   4 -10   1        9.54       10.19      5.19 o 
   5 -10   1       32.66       30.49      5.88 o 
   6 -10   1       12.13        9.65      3.20 o 
   7 -10   1        4.95        0.74      1.67 o 
  -6  -9   1        4.14        4.53      2.11 o 
  -5  -9   1        9.97        7.99      5.53 o 
  -4  -9   1        8.10        4.78      3.70 o 
  -3  -9   1        3.30        6.67      3.42 o 
  -2  -9   1       46.65       51.52      4.70 o 
  -1  -9   1       17.35       17.51      5.71 o 
   0  -9   1        6.95        6.88      4.88 o 
   1  -9   1       30.02       31.06      6.36 o 
   2  -9   1        8.97        7.68      2.62 o 
   3  -9   1        5.56        3.06      1.92 o 
   4  -9   1      125.35      105.94     10.47 o 
   5  -9   1       75.84       79.39     20.69 o 
   6  -9   1        0.19        0.75      1.58 o 
   7  -9   1        5.51        5.10      2.07 o 
  -6  -8   1        7.73        9.41      3.02 o 
  -5  -8   1       27.89       31.74      5.58 o 
  -4  -8   1        0.04        0.14      4.16 o 
  -3  -8   1       18.80       19.82      4.46 o 
  -2  -8   1       56.86       69.53      6.18 o 
  -1  -8   1       21.92       27.17      4.37 o 
   0  -8   1      403.01      407.66     26.91 o 
   1  -8   1      149.04      161.64     14.08 o 
   2  -8   1      472.77      509.80     17.71 o 
   3  -8   1      268.44      264.23     14.72 o 
   4  -8   1      192.39      222.72     12.99 o 
   5  -8   1       44.50       41.56      9.41 o 
   6  -8   1        5.11        7.60      2.64 o 
   7  -8   1        2.16        3.81      2.02 o 
   8  -8   1        0.14        0.05      1.82 o 
  -7  -7   1        2.97        7.12      3.27 o 
  -6  -7   1       12.91       13.15      3.48 o 
  -5  -7   1        0.22        3.11      3.84 o 
  -4  -7   1        0.33        0.14      3.71 o 
  -3  -7   1        6.23       10.72      5.22 o 
  -2  -7   1      236.56      231.13     18.02 o 
  -1  -7   1      545.47      521.14     21.66 o 
   0  -7   1     2602.69     2804.09     58.58 o 
   1  -7   1      969.88     1175.53     21.83 o 
   2  -7   1     1185.02     1491.12     28.26 o 
   3  -7   1      231.02      301.99     12.19 o 
   4  -7   1        7.83        5.62      2.98 o 
   5  -7   1        5.69        3.65      3.10 o 
   6  -7   1       22.59       18.79      2.70 o 
   7  -7   1        1.55        4.37      1.90 o 
   8  -7   1        2.28        0.17      2.15 o 
  -6  -6   1        1.45        5.85      2.32 o 
  -5  -6   1        4.44        6.42      2.79 o 
  -4  -6   1       16.29        8.89      4.95 o 
  -3  -6   1       17.62        9.30      5.03 o 
  -2  -6   1      337.86      369.67     20.80 o 
  -1  -6   1     2141.36     2367.95     44.62 o 
   0  -6   1      452.29      546.03     22.81 o 
   1  -6   1     5194.57     5768.35     49.34 o 
   2  -6   1     1185.74     1368.21     24.74 o 
   3  -6   1      181.57      220.15     11.58 o 
   4  -6   1       11.94       20.44      4.49 o 
   5  -6   1      103.27      118.40      9.49 o 
   6  -6   1       59.96       56.88      4.24 o 
   7  -6   1        1.38        0.53      1.83 o 
   8  -6   1       11.36       12.66      3.45 o 
  -7  -5   1        0.81        1.49      3.10 o 
  -6  -5   1        0.03        1.33      1.84 o 
  -5  -5   1        5.08        5.06      3.02 o 
  -4  -5   1       67.89       56.80      4.02 o 
  -3  -5   1      742.50      767.19     20.55 o 
  -2  -5   1      870.00      951.42     19.24 o 
  -1  -5   1     1139.87     1143.57     32.41 o 
   0  -5   1        1.04        0.35      3.19 o 
   1  -5   1     1801.04     1861.19     27.05 o 
   2  -5   1       67.79       65.09      5.89 o 
   3  -5   1      239.25      302.54     30.91 o 
   4  -5   1      144.62      159.61     11.77 o 
   5  -5   1        5.68        2.91      3.05 o 
   6  -5   1       82.94       99.62      7.53 o 
   7  -5   1       18.56       23.28      2.83 o 
   8  -5   1      111.52       98.38      9.49 o 
  -8  -4   1        0.15        6.16      2.82 o 
  -7  -4   1        6.64        5.38      3.37 o 
  -6  -4   1       20.85       21.07      2.74 o 
  -5  -4   1       40.81       41.99      4.51 o 
  -4  -4   1      308.94      307.41     16.16 o 
  -3  -4   1       59.50       72.37      4.58 o 
  -2  -4   1      438.85      468.21     13.49 o 
  -1  -4   1       29.83       25.26      4.84 o 
   0  -4   1      585.17      551.46      6.92 o 
   1  -4   1      124.57      133.88      2.45 o 
   2  -4   1      991.65     1006.81     10.75 o 
   3  -4   1       75.53       83.41      4.69 o 
   4  -4   1       17.68       23.01      3.06 o 
   5  -4   1      100.63      104.56      4.22 o 
   6  -4   1      607.95      644.45     17.07 o 
   7  -4   1       14.41       11.93      3.36 o 
   8  -4   1      170.35      165.80     11.33 o 
  -8  -3   1        0.77        0.85      2.59 o 
  -7  -3   1        0.49        2.10      1.72 o 
  -6  -3   1       75.24       70.36      5.94 o 
  -5  -3   1       35.99       28.63      2.51 o 
  -4  -3   1      469.16      478.41     17.02 o 
  -3  -3   1       96.28      105.66      5.02 o 
  -2  -3   1      664.10      685.50     16.98 o 
  -1  -3   1      447.84      418.61     12.12 o 
   0  -3   1     4826.93     4599.63     17.02 o 
   1  -3   1     1249.92     1385.71     21.52 o 
   2  -3   1        0.67        1.29      1.40 o 
   3  -3   1      112.52      127.64      5.23 o 
   4  -3   1     2441.63     2615.32    122.05 o 
   5  -3   1      194.49      193.89      7.19 o 
   6  -3   1     1059.31     1092.50     20.58 o 
   7  -3   1      182.83      214.81     15.26 o 
   8  -3   1       29.08       25.62      5.90 o 
  -8  -2   1       14.22       12.47      3.76 o 
  -7  -2   1        2.32        1.13      1.78 o 
  -6  -2   1       34.80       34.96      3.59 o 
  -5  -2   1      142.69      149.90      6.19 o 
  -4  -2   1       40.04       50.68      7.09 o 
  -3  -2   1      550.18      545.22     13.41 o 
  -2  -2   1       21.08       14.89      4.06 o 
  -1  -2   1     2369.11     2370.00     33.31 o 
   0  -2   1      353.49      631.54      5.04 o 
   1  -2   1     2541.06     2295.22     12.28 o 
   2  -2   1      786.99      861.93     10.65 o 
   3  -2   1       75.44       74.33      4.09 o 
   4  -2   1     2680.25     3029.81     57.82 o 
   5  -2   1      900.43      941.40     25.90 o 
   6  -2   1      205.37      221.94      7.43 o 
   7  -2   1       27.43       20.57      3.21 o 
   8  -2   1        4.25        0.49      2.71 o 
  -8  -1   1        4.44        5.52      3.45 o 
  -7  -1   1        0.04        1.76      1.88 o 
  -6  -1   1        3.93        6.20      2.20 o 
  -5  -1   1       16.35       15.71      2.04 o 
  -4  -1   1      540.22      520.41     19.23 o 
  -3  -1   1        1.13        1.16      2.04 o 
  -2  -1   1      531.13      490.38     11.59 o 
  -1  -1   1      232.28      159.43      1.05 o 
   1  -1   1      420.58      696.36     14.37 o 
   2  -1   1    25591.75    27394.42    112.82 o 
   3  -1   1     1600.57     1787.80     21.46 o 
   4  -1   1     1650.75     1838.00     44.93 o 
   5  -1   1       17.90       19.21      4.57 o 
   6  -1   1       22.91       27.65      3.17 o 
   7  -1   1       20.30       18.24      2.56 o 
   8  -1   1        1.69        1.43      1.81 o 
  -8   0   1        2.09        0.23      2.80 o 
  -7   0   1        8.02        7.85      3.04 o 
  -6   0   1       23.98       23.62      3.02 o 
  -5   0   1        2.20       11.86      4.28 o 
  -4   0   1      382.21      428.75      9.92 o 
  -3   0   1      500.86      539.22     13.58 o 
  -2   0   1      962.24     1024.29     18.11 o 
  -1   0   1      725.02      418.51      1.32 o 
   1   0   1       39.06        4.53      6.65 o 
   2   0   1     1863.42     1829.23     26.16 o 
   3   0   1      466.26      420.52      8.57 o 
   4   0   1        8.75       15.60      2.77 o 
   5   0   1       69.55       78.36      4.53 o 
   6   0   1        0.79        1.02      1.58 o 
   7   0   1        6.74        6.75      2.66 o 
   8   0   1       11.57       13.71      3.05 o 
  -8   1   1        2.71        4.44      3.43 o 
  -7   1   1       15.20       17.10      3.86 o 
  -6   1   1        0.04        0.82      1.61 o 
  -5   1   1        2.26        1.57      4.58 o 
  -4   1   1      441.06      490.19     11.40 o 
  -3   1   1        1.58        1.77      4.64 o 
  -2   1   1     3852.97     3839.55     43.55 o 
  -1   1   1       46.09      163.43     16.87 o 
   0   1   1    16614.71    15643.92     41.18 o 
   1   1   1     6153.19     5839.59     33.58 o 
   2   1   1    13760.59    13538.34     58.22 o 
   3   1   1      108.81      125.45      4.19 o 
   4   1   1      164.33      151.05     10.21 o 
   5   1   1        1.68        0.35      1.44 o 
   6   1   1       42.02       41.06      4.36 o 
   7   1   1       13.97       14.04      3.09 o 
   8   1   1       23.56       24.45      4.67 o 
  -8   2   1        0.05        0.04      2.30 o 
  -7   2   1        9.55        8.85      7.43 o 
  -6   2   1       19.24       17.63      3.17 o 
  -5   2   1        5.74        1.68      3.35 o 
  -4   2   1      685.41      748.87     14.55 o 
  -3   2   1      388.95      372.90      7.80 o 
  -2   2   1     3200.78     3417.22     39.12 o 
  -1   2   1     1987.23     2175.78     39.23 o 
   0   2   1       10.26        4.88      8.12 o 
   1   2   1     2059.98     2017.56     23.33 o 
   2   2   1     1070.72     1090.97     15.81 o 
   3   2   1       24.33       28.99      2.47 o 
   4   2   1     2575.53     2652.36     42.90 o 
   5   2   1        5.96        6.06      1.96 o 
   6   2   1      223.94      234.49      9.30 o 
   7   2   1       15.64       16.01      2.52 o 
   8   2   1       15.37       14.64      3.74 o 
  -8   3   1       10.11        6.00      3.20 o 
  -7   3   1       19.39       22.93      4.07 o 
  -6   3   1        0.16        1.59      2.04 o 
  -5   3   1       12.09       11.88      5.48 o 
  -4   3   1      228.36      239.49     25.18 o 
  -2   3   1      180.40      158.89      8.41 o 
  -1   3   1      235.64      198.67      2.26 o 
   0   3   1        0.01        9.28      8.04 o 
   1   3   1      844.90      847.99     15.28 o 
   2   3   1        1.01        1.81      1.36 o 
   3   3   1      969.47      996.10     17.61 o 
   4   3   1       69.17       69.69      9.79 o 
   5   3   1        8.87       15.94      2.67 o 
   6   3   1        0.11        0.79      1.97 o 
   7   3   1        5.23        4.93      2.05 o 
   8   3   1        0.02        7.73      2.59 o 
  -8   4   1        0.56        0.55      2.95 o 
  -7   4   1        1.70        8.47      3.83 o 
  -6   4   1       61.33       61.03      6.11 o 
  -5   4   1      141.99      160.38      6.19 o 
  -4   4   1        0.72        0.10      6.72 o 
  -3   4   1      119.53      142.60     14.31 o 
  -2   4   1      164.06      181.94     14.12 o 
  -1   4   1       67.57       58.01      3.30 o 
   0   4   1       29.80       27.04      2.55 o 
   1   4   1       14.22       22.79      7.07 o 
   2   4   1       16.46       16.75      4.59 o 
   3   4   1      235.42      262.04     12.41 o 
   4   4   1       58.83       71.32     10.86 o 
   5   4   1       67.27       59.23      4.53 o 
   6   4   1       40.23       40.83      3.85 o 
   7   4   1        2.04        0.26      1.45 o 
  -8   5   1        2.64        5.57      2.86 o 
  -7   5   1        4.09        6.68      2.83 o 
  -6   5   1       18.77       16.05      2.13 o 
  -5   5   1        6.50        7.98      2.25 o 
  -4   5   1       52.02       25.25      2.87 o 
  -3   5   1       16.34       14.27      7.45 o 
  -2   5   1       60.67       70.39      5.23 o 
  -1   5   1      909.08      911.83     32.13 o 
   0   5   1      841.92      893.04     36.27 o 
   1   5   1       21.73       18.56      2.75 o 
   2   5   1       17.13       16.81      3.62 o 
   3   5   1       11.85        8.31      3.13 o 
   4   5   1        0.31        0.76      2.04 o 
   5   5   1        4.51        3.24      2.04 o 
   6   5   1        4.50        3.28      2.24 o 
   7   5   1        4.10        0.57      1.92 o 
  -8   6   1       29.80       25.60      4.94 o 
  -7   6   1       12.27       17.15      3.85 o 
  -6   6   1        0.01        0.67      1.67 o 
  -5   6   1       65.85       68.63      7.47 o 
  -4   6   1       25.98       27.11     11.33 o 
  -3   6   1      141.77      133.01      7.16 o 
  -2   6   1       67.64       45.55      5.73 o 
  -1   6   1       43.76       39.96      5.43 o 
   0   6   1      408.12      454.14     35.49 o 
   1   6   1      813.03      830.34     27.70 o 
   2   6   1      160.34      165.40     15.26 o 
   3   6   1       27.33       22.41      9.27 o 
   4   6   1        4.82        4.86      2.67 o 
   5   6   1       15.54       14.21      2.80 o 
   6   6   1        0.00        0.30      1.84 o 
   7   6   1        0.01        4.05      3.14 o 
  -8   7   1        4.67        2.07      2.32 o 
  -7   7   1        0.03        0.07      2.20 o 
  -6   7   1       21.45       21.14      3.90 o 
  -5   7   1       32.12       28.90      2.94 o 
  -4   7   1      147.17      135.49     15.28 o 
  -3   7   1        0.05        0.06      2.73 o 
  -2   7   1      357.34      357.16     14.52 o 
  -1   7   1       92.98      120.79      8.15 o 
   0   7   1      252.04      303.71     20.47 o 
   1   7   1       17.94       16.45      4.23 o 
   2   7   1       71.82       71.19      7.91 o 
   3   7   1       39.55       43.25      5.05 o 
   4   7   1        0.01        0.18      2.89 o 
   5   7   1        3.27        4.05      2.89 o 
   6   7   1        0.64        0.59      2.10 o 
  -8   8   1        0.24        2.34      1.94 o 
  -7   8   1        6.39        5.52      2.38 o 
  -6   8   1        0.00        1.85      2.53 o 
  -5   8   1       17.20       10.42      6.41 o 
  -4   8   1       41.75       37.94      7.56 o 
  -3   8   1        6.20        9.79      3.51 o 
  -2   8   1      233.10      242.69     12.09 o 
  -1   8   1       10.73       13.86      4.43 o 
   0   8   1      100.35      106.21     10.78 o 
   1   8   1        7.22       13.33      8.64 o 
   2   8   1      246.34      275.49      9.13 o 
   3   8   1       51.47       46.58      6.03 o 
   4   8   1        5.15        2.40      2.44 o 
   5   8   1       10.25       13.55      3.78 o 
   6   8   1        2.63        0.23      2.40 o 
  -7   9   1        8.79        6.40      2.16 o 
  -6   9   1        1.98        0.30      2.25 o 
  -5   9   1      121.87      104.17     13.13 o 
  -4   9   1       43.65       33.01      9.06 o 
  -3   9   1       19.06       11.30      8.48 o 
  -2   9   1      132.99      111.27      7.98 o 
  -1   9   1        1.12        0.16      1.87 o 
   0   9   1      145.12      148.94      6.79 o 
   1   9   1       26.95       21.47      5.36 o 
   2   9   1        2.64        3.44      2.86 o 
   3   9   1        1.48        1.89      2.45 o 
   4   9   1       25.68       20.03      4.16 o 
   5   9   1        2.45        0.37      2.58 o 
  -7  10   1        0.01        0.00      1.81 o 
  -6  10   1        8.53        8.51      3.14 o 
  -5  10   1        6.47        8.89      4.97 o 
  -4  10   1       17.39       11.74      6.04 o 
  -3  10   1       22.70       18.29      4.10 o 
  -2  10   1       90.18       71.91      9.86 o 
  -1  10   1      110.90      115.19     12.05 o 
   0  10   1        5.89       12.60      3.79 o 
   1  10   1       22.84       20.82      4.92 o 
   2  10   1        4.16        2.56      4.34 o 
   3  10   1       10.82       11.11      4.44 o 
   4  10   1        5.92        6.79      4.01 o 
   5  10   1       11.39       12.94      3.63 o 
  -6  11   1        6.37       10.85      2.52 o 
  -5  11   1        0.01        0.45      2.63 o 
  -4  11   1        8.69       11.31      5.44 o 
  -3  11   1       47.21       49.75      7.41 o 
  -2  11   1        3.24        3.56      3.51 o 
  -1  11   1       27.31       18.04      4.88 o 
   0  11   1        0.52        4.93      2.67 o 
   1  11   1        0.89        1.78      2.71 o 
   2  11   1        0.61        0.90      1.87 o 
   3  11   1        0.68        2.36      2.06 o 
   4  11   1        1.14        0.93      2.43 o 
  -6  12   1        4.61        4.29      1.70 o 
  -5  12   1        0.04        0.15      1.60 o 
  -4  12   1        0.03        4.90      2.94 o 
  -3  12   1       17.49        9.90      3.86 o 
  -2  12   1        0.52        1.09      2.98 o 
  -1  12   1       14.89       18.21      4.81 o 
   0  12   1       25.16       23.54      4.22 o 
   1  12   1       17.47       20.37      6.39 o 
   2  12   1        1.11        2.33      2.12 o 
   3  12   1        0.82        1.57      2.13 o 
   4  12   1        2.27        3.36      1.89 o 
  -5  13   1        1.19        3.03      1.60 o 
  -4  13   1        4.29        2.35      2.72 o 
  -3  13   1        1.24        1.51      2.54 o 
  -2  13   1       10.83        8.47      3.47 o 
  -1  13   1        5.06        4.11      2.50 o 
   0  13   1       21.07       30.27      5.87 o 
   1  13   1        0.48        0.30      1.98 o 
   2  13   1        0.90        0.55      1.10 o 
  -4  14   1        3.46        3.12      2.08 o 
  -3  14   1        0.95        3.70      2.43 o 
  -2  14   1       11.84       11.58      3.59 o 
  -1  14   1        0.04        3.69      1.81 o 
   0  14   1        7.79        5.15      2.50 o 
   0 -15   2        1.74        4.79      2.62 o 
   1 -15   2        0.25        0.46      1.58 o 
   2 -15   2        1.26        0.34      1.44 o 
   3 -15   2        0.97        0.08      1.87 o 
  -2 -14   2        0.50        0.09      1.98 o 
  -1 -14   2        1.10        0.34      1.85 o 
   0 -14   2       20.81       23.89      5.45 o 
   1 -14   2        0.93        1.20      3.06 o 
   2 -14   2        6.31       10.35      2.73 o 
   3 -14   2       24.23       22.59      4.13 o 
   4 -14   2        3.10        2.28      2.18 o 
  -3 -13   2        1.02        0.96      1.24 o 
  -2 -13   2        6.42        5.14      1.82 o 
  -1 -13   2        1.75        2.99      3.71 o 
   0 -13   2       25.11       26.80      6.90 o 
   1 -13   2       54.02       40.16      5.37 o 
   2 -13   2        0.01        0.22      2.83 o 
   3 -13   2       49.02       37.05      7.07 o 
   4 -13   2       12.40       12.00      4.06 o 
   5 -13   2        5.73        5.43      1.96 o 
  -4 -12   2        0.49        1.69      1.74 o 
  -3 -12   2        1.57        1.44      1.71 o 
  -2 -12   2        6.97        6.29      2.34 o 
  -1 -12   2       92.36       86.00      8.98 o 
   0 -12   2       57.53       45.44      9.73 o 
   1 -12   2      148.14      120.90     14.62 o 
   2 -12   2      107.16      100.37      9.25 o 
   3 -12   2       22.88       15.36      5.93 o 
   4 -12   2        5.27        4.32      3.55 o 
   5 -12   2        1.32        1.50      3.24 o 
   6 -12   2        0.01        2.26      2.19 o 
  -5 -11   2        0.02        0.44      1.30 o 
  -4 -11   2        4.52        0.68      2.96 o 
  -3 -11   2       12.90        5.11      3.89 o 
  -2 -11   2        3.08        3.51      3.42 o 
  -1 -11   2      155.93      138.68     13.13 o 
   0 -11   2       22.06       22.93      3.94 o 
   1 -11   2        0.17        0.05      4.90 o 
   2 -11   2       15.70        9.83      2.87 o 
   3 -11   2        0.14        0.24      3.00 o 
   4 -11   2       32.63       24.17      5.72 o 
   5 -11   2        5.09        4.28      3.20 o 
   6 -11   2       17.24       19.60      3.26 o 
   7 -11   2        0.90        2.42      1.94 o 
  -5 -10   2        0.53        0.89      2.25 o 
  -4 -10   2        3.68        1.71      2.83 o 
  -3 -10   2       88.03       74.15      6.28 o 
  -2 -10   2       89.24       93.63      7.57 o 
  -1 -10   2      120.89      135.88      8.27 o 
   0 -10   2        0.40        0.90      3.67 o 
   2 -10   2       84.96       70.21      7.71 o 
   3 -10   2       14.52       12.28      5.07 o 
   4 -10   2        0.77        0.34      1.99 o 
   5 -10   2        0.13        1.31      1.95 o 
   6 -10   2        3.69        1.87      1.59 o 
   7 -10   2       27.24       33.65      5.31 o 
  -6  -9   2        0.62        1.46      2.09 o 
  -5  -9   2       17.46       18.90      3.00 o 
  -4  -9   2       27.04       23.88      8.50 o 
  -3  -9   2        1.42        0.73      4.61 o 
  -2  -9   2        6.85       13.62      4.25 o 
  -1  -9   2       81.38       81.08      4.53 o 
   0  -9   2        0.06        1.31      4.18 o 
   1  -9   2       63.36       73.71      4.49 o 
   2  -9   2       36.67       39.76      4.90 o 
   3  -9   2       34.60       39.95      6.82 o 
   4  -9   2       94.22      103.04     11.86 o 
   5  -9   2       61.95       65.53      6.97 o 
   6  -9   2        7.55        9.80      2.59 o 
   7  -9   2       42.21       39.21      5.61 o 
  -6  -8   2        1.15        0.58      2.03 o 
  -5  -8   2        5.96        4.82      5.70 o 
  -4  -8   2        2.37        1.10      4.66 o 
  -3  -8   2        7.47        5.79      4.62 o 
  -2  -8   2        0.82        6.35      6.94 o 
  -1  -8   2       15.64        8.23      6.91 o 
   0  -8   2      110.80       88.68     15.29 o 
   1  -8   2      395.54      407.89     14.10 o 
   2  -8   2      144.21      142.40      9.65 o 
   3  -8   2        5.90        6.75      3.26 o 
   4  -8   2        0.34        5.44      2.60 o 
   5  -8   2       56.26       68.31      8.74 o 
   6  -8   2        4.20        4.37      2.04 o 
   7  -8   2       30.01       32.99      3.63 o 
   8  -8   2        0.35        0.03      2.38 o 
  -7  -7   2        3.25        4.58      1.96 o 
  -6  -7   2        0.04        1.23      2.67 o 
  -5  -7   2        3.08        0.21      3.52 o 
  -4  -7   2        2.33        5.11      3.13 o 
  -3  -7   2        4.88        5.73      2.25 o 
  -2  -7   2      123.74      112.14     12.12 o 
  -1  -7   2        9.58       11.48      7.27 o 
   0  -7   2      201.84      214.35     11.61 o 
   1  -7   2      435.94      477.47     13.34 o 
   2  -7   2      180.58      209.55     14.04 o 
   3  -7   2      504.58      537.45     35.36 o 
   4  -7   2        3.22        3.25      2.58 o 
   5  -7   2      179.70      173.08     12.68 o 
   6  -7   2       19.45       25.52      3.87 o 
   7  -7   2        1.11        0.53      1.61 o 
   8  -7   2        1.35        2.21      2.83 o 
  -7  -6   2        4.25        1.18      1.89 o 
  -6  -6   2        0.10        1.31      2.36 o 
  -5  -6   2        4.07        6.04      3.69 o 
  -4  -6   2       33.01       42.55      4.34 o 
  -3  -6   2       75.81       73.97      8.42 o 
  -2  -6   2      246.02      277.25     15.50 o 
  -1  -6   2      829.38      765.94     23.63 o 
   0  -6   2      531.22      649.57     19.79 o 
   1  -6   2        0.14       20.30     11.28 o 
   2  -6   2     2556.31     2848.51     68.04 o 
   3  -6   2       15.12       10.76      3.36 o 
   4  -6   2      124.88      121.80     14.21 o 
   5  -6   2       18.08       17.05      3.63 o 
   6  -6   2        0.37        1.95      2.13 o 
   7  -6   2        1.93        2.06      1.76 o 
   8  -6   2        5.05        0.20      2.99 o 
  -8  -5   2        0.01        0.00      2.22 o 
  -7  -5   2        0.32        0.09      3.07 o 
  -6  -5   2        0.59        1.30      2.17 o 
  -5  -5   2        0.00        0.12      1.74 o 
  -4  -5   2       40.05       35.45      3.56 o 
  -3  -5   2       21.96       20.82      5.09 o 
  -2  -5   2      583.29      673.49     17.73 o 
  -1  -5   2      378.99      414.54     15.93 o 
   0  -5   2      125.92      135.95      8.38 o 
   1  -5   2     2255.63     2407.45     26.54 o 
   2  -5   2      487.00      453.16     19.07 o 
   3  -5   2     1486.74     1657.07     40.91 o 
   4  -5   2        3.56        1.22      3.34 o 
   5  -5   2      134.75      130.74      5.65 o 
   6  -5   2       13.89       15.07      4.04 o 
   7  -5   2       28.18       28.80      5.53 o 
   8  -5   2      105.49       98.22      9.09 o 
  -8  -4   2        3.58        0.98      2.40 o 
  -7  -4   2        5.51        4.93      4.01 o 
  -6  -4   2        2.40        4.09      2.10 o 
  -5  -4   2       38.94       42.24      2.61 o 
  -4  -4   2       18.95       18.65      2.37 o 
  -3  -4   2      144.95      157.64     13.48 o 
  -2  -4   2      382.35      397.10     12.22 o 
  -1  -4   2      522.42      590.58      6.34 o 
   0  -4   2      569.01      549.68      7.17 o 
   1  -4   2        0.11        1.36      2.37 o 
   2  -4   2      769.11      871.17     37.36 o 
   3  -4   2     1035.65     1056.97     31.10 o 
   4  -4   2       24.14       14.14      5.44 o 
   5  -4   2       20.74       27.42      3.66 o 
   6  -4   2       70.65       72.10      5.38 o 
   7  -4   2       46.30       61.29      6.64 o 
   8  -4   2       99.94       89.48      7.99 o 
  -8  -3   2        1.16        4.62      3.26 o 
  -7  -3   2        0.48        4.97      4.26 o 
  -6  -3   2       10.61        9.28      2.89 o 
  -5  -3   2        5.24        6.37      1.42 o 
  -4  -3   2        0.89        3.63      2.92 o 
  -3  -3   2      327.29      332.00     11.24 o 
  -2  -3   2       71.52       59.27      2.75 o 
  -1  -3   2      771.03      756.71      9.76 o 
   0  -3   2       33.06       34.12      3.95 o 
   1  -3   2     1175.57     1065.65     16.59 o 
   2  -3   2      788.30      850.99     22.83 o 
   3  -3   2      233.49      262.77     12.98 o 
   4  -3   2      109.89      102.88     11.35 o 
   5  -3   2       41.58       38.44      4.81 o 
   6  -3   2      540.64      562.24     10.43 o 
   7  -3   2       10.10       10.83      3.71 o 
   8  -3   2       65.94       59.73      7.68 o 
  -8  -2   2        3.33        4.60      3.26 o 
  -7  -2   2        1.12        1.79      2.41 o 
  -6  -2   2        7.83        8.91      2.67 o 
  -5  -2   2        2.33        2.98      1.86 o 
  -4  -2   2      169.15      149.30     11.52 o 
  -3  -2   2       67.51       73.16      5.50 o 
  -2  -2   2      431.55      443.48     13.51 o 
  -1  -2   2     4785.62     4985.80     26.28 o 
   0  -2   2      691.11      786.21     14.10 o 
   1  -2   2      978.86     1028.06     14.49 o 
   2  -2   2     2190.98     2199.06     14.14 o 
   3  -2   2      233.01      226.88      8.29 o 
   4  -2   2     2321.32     2475.17     60.85 o 
   5  -2   2       10.02       16.70      4.48 o 
   6  -2   2      492.58      462.87     16.05 o 
   7  -2   2        3.37        5.57      2.27 o 
   8  -2   2        4.35        2.31      1.77 o 
  -8  -1   2        0.69        2.87      2.79 o 
  -7  -1   2        4.14        4.59      2.37 o 
  -6  -1   2       11.22        8.26      2.33 o 
  -5  -1   2      242.81      257.49      6.97 o 
  -4  -1   2       10.03        5.14      2.08 o 
  -3  -1   2      346.38      374.82     11.14 o 
  -2  -1   2      179.41      150.37      7.43 o 
   0  -1   2      171.27      300.22     18.96 o 
   1  -1   2     2536.82     2272.90     18.05 o 
   2  -1   2     1817.49     1801.08     30.90 o 
   3  -1   2        0.04        0.96      1.39 o 
   4  -1   2      133.83      167.10      8.87 o 
   5  -1   2       50.20       56.48      3.67 o 
   6  -1   2        3.38        1.46      1.81 o 
   7  -1   2        1.11        1.13      2.00 o 
   8  -1   2        9.44        8.99      2.24 o 
  -8   0   2        0.30        0.46      2.14 o 
  -7   0   2       55.86       58.31      6.21 o 
  -6   0   2        0.06        1.96      1.57 o 
  -5   0   2        3.06        1.36      4.49 o 
  -4   0   2        2.57        3.77      1.77 o 
  -3   0   2       60.10       72.59      6.83 o 
  -2   0   2     2110.00     1948.13     20.33 o 
  -1   0   2     1173.87      904.57      7.71 o 
   0   0   2        3.32       96.60     14.30 o 
   1   0   2       33.58       42.13      7.21 o 
   2   0   2    14665.58    15200.16     53.16 o 
   3   0   2        0.01        6.20      1.35 o 
   4   0   2     1432.24     1434.19     44.19 o 
   5   0   2        0.08        1.39      1.86 o 
   6   0   2       45.65       52.04      3.75 o 
   7   0   2        3.73        5.27      2.43 o 
   8   0   2        6.76        4.33      2.20 o 
  -8   1   2        0.63        1.62      2.84 o 
  -7   1   2        0.47        1.69      2.25 o 
  -6   1   2        5.58        6.29      2.26 o 
  -5   1   2      119.47      141.91     10.58 o 
  -4   1   2       11.47        4.99      5.46 o 
  -3   1   2      733.73      779.30     20.24 o 
  -2   1   2      778.22      756.79     20.53 o 
  -1   1   2     3919.13     4101.68     46.92 o 
   0   1   2     1779.98     1330.60      8.12 o 
   1   1   2     3851.30     4079.12     27.02 o 
   2   1   2     1624.58     1639.58     14.27 o 
   3   1   2     1522.76     1519.67     26.19 o 
   4   1   2     1493.14     1496.74     47.43 o 
   5   1   2        0.31        1.91      1.77 o 
   6   1   2      171.41      150.23      6.74 o 
   7   1   2        3.24        2.43      1.75 o 
   8   1   2        0.87        4.27      2.31 o 
  -8   2   2        0.67        1.69      2.91 o 
  -7   2   2        0.14        0.20      1.80 o 
  -6   2   2       15.31       10.53      2.74 o 
  -5   2   2       93.75      100.04      9.88 o 
  -4   2   2      480.96      478.50     19.70 o 
  -3   2   2        8.13        7.79      5.74 o 
  -2   2   2      550.02      468.86     18.65 o 
  -1   2   2     1399.84     1489.55     24.99 o 
   0   2   2        1.08        8.81     12.72 o 
   1   2   2       97.70       93.04      8.22 o 
   2   2   2      672.24      727.66     20.41 o 
   3   2   2      963.36      947.57     32.37 o 
   4   2   2      165.69      159.98     17.93 o 
   5   2   2       44.33       43.66      4.16 o 
   6   2   2      212.39      204.35      8.97 o 
   7   2   2       26.00       27.92      3.21 o 
   8   2   2        0.29        0.02      2.17 o 
  -8   3   2        0.10        0.72      3.31 o 
  -7   3   2       51.49       54.34      8.77 o 
  -6   3   2        3.40        0.52      2.30 o 
  -5   3   2        3.27        3.98      1.85 o 
  -4   3   2      175.48      185.61     14.26 o 
  -3   3   2      112.21      114.58      3.35 o 
  -2   3   2       27.63       16.39      1.96 o 
  -1   3   2     1776.45     1671.57     38.34 o 
   0   3   2      674.18      592.60     13.71 o 
   1   3   2      119.17      106.72      5.03 o 
   2   3   2       72.73       69.83      4.97 o 
   3   3   2      299.94      290.09     18.06 o 
   4   3   2       19.36       29.34      5.32 o 
   5   3   2      426.32      420.75     13.81 o 
   6   3   2       50.37       52.08      4.85 o 
   7   3   2       27.97       29.12      3.43 o 
  -8   4   2        3.88        1.64      2.67 o 
  -7   4   2        8.34       10.75      4.67 o 
  -6   4   2       28.41       34.37      3.62 o 
  -5   4   2        8.05        9.58      3.70 o 
  -4   4   2       53.93       36.94     14.18 o 
  -3   4   2       97.12      108.80      3.83 o 
  -2   4   2      103.64      110.99      6.83 o 
  -1   4   2       18.14       25.99      4.38 o 
   0   4   2      292.46      290.94     13.20 o 
   1   4   2      100.76      107.01      5.76 o 
   2   4   2       48.48       54.88      5.36 o 
   3   4   2       10.72       17.04      3.79 o 
   4   4   2        2.45        0.62      1.88 o 
   5   4   2        9.04       10.32      2.29 o 
   6   4   2        3.90        3.78      2.10 o 
   7   4   2       14.25        9.88      2.27 o 
  -8   5   2       21.98       22.28      4.50 o 
  -7   5   2       22.96       24.26      4.48 o 
  -6   5   2       25.34       24.71      4.09 o 
  -5   5   2        5.93        7.04      3.46 o 
  -4   5   2       78.96       65.84     16.17 o 
  -3   5   2       90.84       72.32      5.81 o 
  -2   5   2       74.52       52.07      9.02 o 
  -1   5   2      716.58      735.98     13.00 o 
   0   5   2       24.23       20.51      5.13 o 
   1   5   2       69.92       71.61      9.65 o 
   2   5   2      118.48      117.66     12.03 o 
   3   5   2       71.67       77.77      8.77 o 
   4   5   2       17.41       17.45      2.90 o 
   5   5   2        3.53        1.49      1.55 o 
   6   5   2        0.03        0.67      1.56 o 
   7   5   2       10.53        8.47      3.02 o 
  -8   6   2       52.75       59.25      4.65 o 
  -7   6   2        0.52        2.45      2.47 o 
  -6   6   2      128.31      112.52      7.65 o 
  -5   6   2       12.74       18.01      6.14 o 
  -4   6   2        1.00        2.12      3.66 o 
  -3   6   2       58.53       64.51      8.48 o 
  -2   6   2       72.72       63.57      5.47 o 
  -1   6   2        6.95        3.96      2.56 o 
   0   6   2       79.73       62.77     10.01 o 
   1   6   2       87.26       69.66      9.43 o 
   2   6   2       29.78       35.32      8.15 o 
   3   6   2       55.41       46.90      5.75 o 
   4   6   2       25.03       28.20      4.08 o 
   5   6   2        5.71        2.68      2.58 o 
   6   6   2        0.02        0.32      1.71 o 
  -8   7   2        1.72        3.60      1.71 o 
  -7   7   2       18.22       16.24      3.29 o 
  -6   7   2       22.21       23.20      3.87 o 
  -5   7   2        1.32        0.30      3.84 o 
  -4   7   2        7.75        5.31      2.89 o 
  -3   7   2        0.75        0.74      3.36 o 
  -2   7   2       47.94       37.90      4.62 o 
  -1   7   2      293.52      312.92     29.26 o 
   0   7   2      182.66      164.70     14.74 o 
   1   7   2        0.05        0.46      3.95 o 
   2   7   2      164.08      165.38     11.38 o 
   3   7   2      152.75      164.74      7.40 o 
   4   7   2       14.01        9.52      2.66 o 
   5   7   2       44.19       39.41      3.81 o 
   6   7   2        3.03        3.56      3.85 o 
  -8   8   2        5.88        3.89      2.12 o 
  -7   8   2        4.08        2.64      2.94 o 
  -6   8   2        1.07        1.21      2.43 o 
  -5   8   2       13.91       10.83      3.32 o 
  -4   8   2        5.97       13.85      6.00 o 
  -3   8   2       55.59       51.85      6.31 o 
  -2   8   2       11.73       13.68      3.46 o 
  -1   8   2       82.82       79.05     10.18 o 
   0   8   2      132.06      123.10     13.37 o 
   1   8   2       37.00       33.42      4.68 o 
   2   8   2       42.36       48.42      3.92 o 
   3   8   2        0.55        0.59      2.37 o 
   4   8   2       92.42       99.99      9.22 o 
   5   8   2        7.84        9.12      3.67 o 
   6   8   2        2.13        0.07      2.00 o 
  -7   9   2        1.17        1.38      1.71 o 
  -6   9   2       75.41       71.55      6.15 o 
  -5   9   2        0.30        0.29      3.24 o 
  -4   9   2        1.35        0.60      2.82 o 
  -3   9   2       96.84       86.50      7.64 o 
  -2   9   2      114.19       93.22      9.05 o 
  -1   9   2        3.67        5.91      5.14 o 
   0   9   2        0.03        2.46      2.29 o 
   1   9   2       22.08       16.64      4.78 o 
   2   9   2       24.71       24.43      4.83 o 
   3   9   2       25.03       22.19      6.37 o 
   4   9   2        4.87        7.24      4.02 o 
   5   9   2        3.71        4.13      2.80 o 
  -7  10   2        1.42        0.00      2.43 o 
  -6  10   2        2.60        0.09      1.89 o 
  -5  10   2        1.93        0.88      3.43 o 
  -4  10   2        1.20        2.09      3.83 o 
  -3  10   2        0.33        0.48      2.95 o 
  -2  10   2      207.02      198.12     16.34 o 
  -1  10   2        9.05        4.65      4.00 o 
   0  10   2        7.27        2.79      2.93 o 
   1  10   2       33.15       32.38      5.40 o 
   2  10   2        4.80        5.33      3.04 o 
   3  10   2       14.18       20.38      3.64 o 
   4  10   2        0.02        5.33      3.30 o 
   5  10   2        0.07        1.28      2.16 o 
  -6  11   2        1.21        2.62      2.70 o 
  -5  11   2       43.09       45.52      4.62 o 
  -4  11   2        9.10       10.78      5.23 o 
  -3  11   2        1.12        1.09      3.63 o 
  -2  11   2        0.03        1.17      3.46 o 
  -1  11   2      108.27      115.63     11.17 o 
   0  11   2        7.68        8.21      3.24 o 
   1  11   2        5.30        1.25      1.68 o 
   2  11   2       50.73       51.97      7.93 o 
   3  11   2        0.49        3.13      2.95 o 
   4  11   2        0.88        0.01      2.25 o 
  -6  12   2        1.01        3.18      1.91 o 
  -5  12   2        1.40        1.52      1.67 o 
  -4  12   2        0.52        0.40      2.53 o 
  -3  12   2        3.61        7.45      3.56 o 
  -2  12   2       12.76       12.42      4.12 o 
  -1  12   2        1.90        0.01      3.28 o 
   0  12   2        9.41       10.04      3.68 o 
   1  12   2        2.28        4.87      1.64 o 
   2  12   2        0.57        0.37      1.61 o 
   3  12   2       11.97       15.28      3.47 o 
  -5  13   2        6.37        8.26      2.50 o 
  -4  13   2        1.29        4.89      1.66 o 
  -3  13   2        4.69        3.92      3.30 o 
  -2  13   2        8.37        8.66      2.27 o 
  -1  13   2        0.11        0.00      2.35 o 
   0  13   2        0.40        2.13      2.34 o 
   1  13   2        3.84        4.09      1.63 o 
   2  13   2        9.77       13.65      3.05 o 
  -3  14   2       14.42       17.27      2.44 o 
  -2  14   2        0.01        0.00      1.92 o 
  -1  14   2        2.49        0.58      1.19 o 
   0  14   2        3.42        2.73      2.06 o 
   1  14   2        2.68        0.08      1.80 o 
  -1 -15   3        0.00        0.11      1.43 o 
   0 -15   3        0.79        0.27      1.62 o 
   1 -15   3        0.22        0.04      1.99 o 
   2 -15   3        9.13       15.62      3.92 o 
   3 -15   3        0.56        1.19      1.50 o 
  -2 -14   3        0.03        0.40      1.79 o 
  -1 -14   3        4.56        2.86      2.48 o 
   0 -14   3        4.36        4.32      3.75 o 
   1 -14   3        0.12        0.20      2.59 o 
   2 -14   3        3.04        2.62      3.36 o 
   3 -14   3        5.45        1.80      2.53 o 
   4 -14   3        0.12        1.75      1.97 o 
  -3 -13   3        6.71       11.75      2.56 o 
  -2 -13   3        7.56       10.37      3.92 o 
  -1 -13   3       12.74       16.63      4.22 o 
   0 -13   3        8.29       11.36      3.55 o 
   1 -13   3        1.12        0.20      2.80 o 
   2 -13   3       10.54        6.42      5.58 o 
   3 -13   3       10.96        8.98      4.84 o 
   4 -13   3        6.14        5.07      3.04 o 
   5 -13   3        1.13        4.67      1.91 o 
  -4 -12   3        5.59        8.59      2.10 o 
  -3 -12   3        2.96        4.96      3.21 o 
  -2 -12   3        0.72        0.86      2.64 o 
  -1 -12   3        7.74       10.72      5.42 o 
   0 -12   3      157.09      138.00     11.01 o 
   1 -12   3        2.68        2.70      5.03 o 
   2 -12   3       35.60       31.95      8.75 o 
   3 -12   3        0.58        0.10      3.47 o 
   4 -12   3        9.10        2.99      2.71 o 
   5 -12   3        5.43        2.70      2.40 o 
   6 -12   3        0.08        2.14      2.58 o 
  -5 -11   3        0.54        0.88      2.30 o 
  -4 -11   3        0.00        0.02      2.60 o 
  -3 -11   3        3.78        7.25      3.66 o 
  -2 -11   3       54.15       66.46      5.90 o 
  -1 -11   3       37.93       26.60      6.63 o 
   0 -11   3        0.10        0.27      3.74 o 
   1 -11   3        4.77        9.09      3.55 o 
   2 -11   3       11.89       10.19      6.59 o 
   3 -11   3       20.96       32.83     10.72 o 
   4 -11   3       71.80       60.47      5.85 o 
   5 -11   3       41.23       33.15      7.31 o 
   6 -11   3        0.71        0.77      1.56 o 
  -6 -10   3        0.01        0.14      1.92 o 
  -5 -10   3        2.55        4.67      3.10 o 
  -4 -10   3        5.59        4.48      3.28 o 
  -3 -10   3        6.63       10.79      4.71 o 
  -2 -10   3        8.41        7.80      3.40 o 
  -1 -10   3        0.74        2.27      3.28 o 
   0 -10   3        4.63        5.28      2.36 o 
   1 -10   3        0.19        0.22      3.08 o 
   2 -10   3       11.85       11.59      3.61 o 
   3 -10   3        0.97        0.38      2.30 o 
   4 -10   3       37.09       22.59      3.92 o 
   5 -10   3        5.48       12.18      3.31 o 
   6 -10   3       75.98       88.56      5.66 o 
   7 -10   3       24.80       24.80      4.64 o 
  -6  -9   3        1.45        3.14      2.30 o 
  -5  -9   3        8.64        5.61      3.44 o 
  -4  -9   3        2.66        0.00      4.32 o 
  -3  -9   3       17.94       17.18      4.68 o 
  -2  -9   3       21.57       33.96      4.81 o 
  -1  -9   3       37.58       41.24      4.79 o 
   0  -9   3       14.03       12.93      2.89 o 
   1  -9   3       12.46       10.39      2.64 o 
   2  -9   3       32.00       31.43      3.21 o 
   3  -9   3        5.93        6.65      2.35 o 
   4  -9   3        2.26        4.40      2.38 o 
   5  -9   3       29.22       24.32      4.25 o 
   6  -9   3        5.57        5.55      2.14 o 
   7  -9   3       65.69       59.87      5.14 o 
  -7  -8   3        1.10        8.36      3.04 o 
  -6  -8   3        3.97        3.55      3.02 o 
  -5  -8   3        1.31        0.52      3.54 o 
  -4  -8   3        2.03        0.32      4.75 o 
  -3  -8   3       11.86        7.47      5.36 o 
  -2  -8   3       31.10       30.11      3.66 o 
  -1  -8   3       51.70       49.63      6.81 o 
   0  -8   3       66.03       58.32     13.46 o 
   1  -8   3       52.29       42.12      7.04 o 
   2  -8   3       84.18       80.64      7.52 o 
   3  -8   3      475.01      489.08     21.31 o 
   4  -8   3       22.93       18.03      3.20 o 
   5  -8   3      121.13      120.78      8.67 o 
   6  -8   3        7.28        7.23      2.27 o 
   7  -8   3       21.05       22.99      5.95 o 
  -7  -7   3       10.38       10.73      2.51 o 
  -6  -7   3        1.24        0.05      3.59 o 
  -5  -7   3        0.47        4.13      4.13 o 
  -4  -7   3        5.22        9.79      3.19 o 
  -3  -7   3       78.63       77.42      9.68 o 
  -2  -7   3       14.70       15.93      6.69 o 
  -1  -7   3      104.75       82.98     12.88 o 
   0  -7   3       41.16       54.50      7.41 o 
   1  -7   3       15.39       12.45      2.19 o 
   2  -7   3      108.27      110.12      7.18 o 
   3  -7   3        0.84        0.77      2.87 o 
   4  -7   3       26.19       32.08      3.70 o 
   5  -7   3      110.64      119.56      8.56 o 
   6  -7   3        1.95        0.84      1.78 o 
   7  -7   3        4.93        5.58      2.91 o 
   8  -7   3        0.01        2.92      2.25 o 
  -7  -6   3        2.45        4.83      2.04 o 
  -6  -6   3        6.13        1.11      3.21 o 
  -5  -6   3        0.91        0.28      4.36 o 
  -4  -6   3       35.22       40.37      6.90 o 
  -3  -6   3       23.20       20.98      5.97 o 
  -2  -6   3       57.14       58.10      5.00 o 
  -1  -6   3        7.96       12.01      4.26 o 
   0  -6   3      188.76      223.19      6.66 o 
   1  -6   3       44.96       38.05      3.81 o 
   2  -6   3       14.69        7.13      3.20 o 
   3  -6   3      332.28      315.85     19.79 o 
   4  -6   3       74.65       77.95     11.16 o 
   5  -6   3      266.75      270.51     16.07 o 
   6  -6   3        5.21        4.44      3.48 o 
   7  -6   3       29.71       30.19      4.12 o 
   8  -6   3        0.26        2.23      2.75 o 
  -8  -5   3        0.87        0.01      2.58 o 
  -7  -5   3        0.02        0.19      2.05 o 
  -6  -5   3       13.72       22.51      4.76 o 
  -5  -5   3       11.69       15.30      2.36 o 
  -4  -5   3        0.60        0.39      4.41 o 
  -3  -5   3       24.72       18.21      5.73 o 
  -2  -5   3      282.21      313.06     11.62 o 
  -1  -5   3       20.95       10.86      3.10 o 
   0  -5   3       16.68       17.85      2.50 o 
   1  -5   3      386.31      392.58     11.62 o 
   2  -5   3      174.16      179.58      8.98 o 
   3  -5   3      185.46      203.38     14.90 o 
   4  -5   3      156.28      179.63     14.42 o 
   5  -5   3      423.33      422.88     13.10 o 
   6  -5   3        6.72        8.32      2.66 o 
   7  -5   3       14.14       11.38      5.88 o 
   8  -5   3       11.77        9.07      3.61 o 
  -8  -4   3        0.40        0.60      2.51 o 
  -7  -4   3        1.95        0.00      3.08 o 
  -6  -4   3       15.42       14.55      4.00 o 
  -5  -4   3       51.21       57.92      5.05 o 
  -4  -4   3       44.34       42.43      8.55 o 
  -3  -4   3      112.73       92.98      4.99 o 
  -2  -4   3       64.41       60.52      4.39 o 
  -1  -4   3     1278.91     1286.62     14.61 o 
   0  -4   3      802.72      711.93      9.60 o 
   1  -4   3     1241.06     1072.58     15.81 o 
   2  -4   3      621.24      670.60     26.91 o 
   3  -4   3        1.36        6.46      4.21 o 
   4  -4   3      432.46      433.92     21.24 o 
   5  -4   3       49.47       49.37      3.89 o 
   6  -4   3       44.79       37.77      4.03 o 
   7  -4   3        7.09        8.48      3.39 o 
   8  -4   3      117.48      126.05      8.67 o 
  -8  -3   3        0.53        0.12      3.04 o 
  -7  -3   3        2.09        0.16      3.31 o 
  -6  -3   3       35.40       32.53      3.43 o 
  -5  -3   3        0.04        1.02      1.72 o 
  -4  -3   3      510.83      488.58     29.30 o 
  -3  -3   3      181.55      182.92      7.68 o 
  -2  -3   3      507.20      511.26     13.42 o 
  -1  -3   3      101.58      101.85      2.08 o 
   0  -3   3      532.28      601.07      9.21 o 
   1  -3   3      189.87      174.83      5.69 o 
   2  -3   3      276.03      291.37      7.19 o 
   3  -3   3       35.13       36.39      4.31 o 
   4  -3   3      186.67      203.45     13.26 o 
   5  -3   3        6.63        8.89      1.71 o 
   6  -3   3      214.73      201.70      7.56 o 
   7  -3   3        3.91        1.75      2.65 o 
   8  -3   3       45.22       41.90      4.30 o 
  -8  -2   3        0.54        1.73      2.78 o 
  -7  -2   3        9.70       13.96      5.32 o 
  -6  -2   3        6.08        4.57      2.24 o 
  -5  -2   3       68.58       55.21      2.93 o 
  -4  -2   3       80.41      103.17      5.56 o 
  -3  -2   3        6.40        3.63      0.99 o 
  -2  -2   3     1189.21     1288.15     28.70 o 
  -1  -2   3    16952.95    15467.88    229.19 o 
   0  -2   3      138.96      197.43      7.55 o 
   1  -2   3      763.12      672.30     16.74 o 
   2  -2   3     1357.63     1340.29     28.56 o 
   3  -2   3      629.29      659.65     23.85 o 
   4  -2   3       88.43       93.41     10.62 o 
   5  -2   3        7.25        5.51      1.92 o 
   6  -2   3        5.05       10.79      2.26 o 
   7  -2   3        2.28        4.59      2.46 o 
   8  -2   3        1.55        0.91      1.56 o 
  -8  -1   3        1.55        0.20      2.68 o 
  -7  -1   3       24.65       30.98      5.98 o 
  -6  -1   3       12.61       14.47      3.53 o 
  -5  -1   3       87.85      102.55      5.25 o 
  -4  -1   3      166.64      195.95     10.33 o 
  -3  -1   3       41.15       39.60      2.01 o 
  -2  -1   3     1410.40     1384.19     16.40 o 
  -1  -1   3       58.87       59.45      7.98 o 
   0  -1   3      184.80      282.38     13.88 o 
   1  -1   3     4446.24     4297.27     42.10 o 
   2  -1   3       97.29      102.66      7.90 o 
   3  -1   3       44.70       48.03      2.74 o 
   4  -1   3       66.48       86.49      5.03 o 
   5  -1   3      142.06      144.62      7.10 o 
   6  -1   3        0.49        0.65      1.52 o 
   7  -1   3        7.84        5.48      2.18 o 
   8  -1   3        0.14        0.17      1.77 o 
  -8   0   3        3.54        5.88      3.97 o 
  -7   0   3      129.65      108.70     10.93 o 
  -6   0   3        8.81        8.05      2.63 o 
  -5   0   3        3.58        1.74      3.41 o 
  -4   0   3      114.80      119.44      5.11 o 
  -3   0   3      115.22      120.71      3.62 o 
  -2   0   3     2868.26     3108.71     72.79 o 
  -1   0   3      133.07       92.30      1.87 o 
   0   0   3      173.00      180.37      8.09 o 
   1   0   3      964.71      956.33     12.51 o 
   2   0   3      630.34      603.45     12.06 o 
   3   0   3     1959.39     1885.68     18.66 o 
   4   0   3      924.08      984.94     35.85 o 
   5   0   3        8.69       10.27      2.50 o 
   6   0   3       35.97       32.89      3.63 o 
   7   0   3        5.02        3.39      1.72 o 
   8   0   3        0.54        2.20      1.87 o 
  -8   1   3       13.92       14.71      4.67 o 
  -7   1   3        9.54        9.57      4.99 o 
  -6   1   3       10.84        8.21      2.48 o 
  -5   1   3      179.47      191.78     10.07 o 
  -4   1   3      428.57      438.37     11.67 o 
  -3   1   3      177.39      163.71     11.21 o 
  -2   1   3     2958.36     2995.51     28.99 o 
  -1   1   3     8190.51     7884.14     52.84 o 
   0   1   3       36.79       59.53     12.93 o 
   1   1   3      487.20      516.65     16.32 o 
   2   1   3      210.97      175.48      2.82 o 
   3   1   3     1637.54     1792.22     60.60 o 
   4   1   3      238.21      245.38     17.40 o 
   5   1   3        0.83        0.29      1.83 o 
   6   1   3      106.89       96.03      9.28 o 
   7   1   3        6.23        5.16      2.25 o 
   8   1   3        0.36        0.09      2.33 o 
  -8   2   3        3.11        2.05      3.36 o 
  -7   2   3        1.00        0.71      2.28 o 
  -6   2   3       19.11       16.52      2.98 o 
  -5   2   3       20.89       16.26      3.84 o 
  -4   2   3        6.37        7.62      2.46 o 
  -3   2   3      689.20      753.09     20.95 o 
  -2   2   3     1002.26     1036.99     25.57 o 
  -1   2   3      395.29      397.20     21.67 o 
   0   2   3      262.91      190.99      1.70 o 
   1   2   3     4189.78     4100.15     79.99 o 
   2   2   3        0.07        0.12      2.13 o 
   3   2   3      943.27     1038.93     39.80 o 
   4   2   3       10.12        4.25      2.95 o 
   5   2   3      143.29      139.04      5.93 o 
   6   2   3       49.86       50.56      4.62 o 
   7   2   3        8.36        7.46      2.04 o 
  -8   3   3        2.21        6.04      3.46 o 
  -7   3   3       45.67       47.94      7.25 o 
  -6   3   3       22.86       21.32      4.03 o 
  -5   3   3        3.53        2.25      1.71 o 
  -4   3   3      235.73      261.78     17.42 o 
  -3   3   3      537.32      464.32     10.34 o 
  -2   3   3     2455.56     2396.20     41.50 o 
  -1   3   3      334.13      398.15     15.87 o 
   0   3   3     3508.85     3399.94     49.95 o 
   1   3   3      123.77      116.46      8.59 o 
   2   3   3      145.66      159.04      5.88 o 
   3   3   3       23.69       35.07      4.18 o 
   4   3   3       34.10       35.81      4.17 o 
   5   3   3      190.09      184.85      7.04 o 
   6   3   3        6.81        6.08      2.26 o 
   7   3   3       18.52        5.98      4.80 o 
  -8   4   3        1.41        2.66      3.15 o 
  -7   4   3       16.08       12.38      4.17 o 
  -6   4   3        1.11        0.46      2.14 o 
  -5   4   3      247.22      272.83     10.94 o 
  -4   4   3      164.25      163.76     21.01 o 
  -3   4   3      583.65      623.34     30.38 o 
  -2   4   3        1.07        3.83      2.38 o 
  -1   4   3      364.57      345.93      9.62 o 
   0   4   3      836.56      845.10     11.52 o 
   1   4   3      212.23      195.30      9.66 o 
   2   4   3      496.95      456.34     16.65 o 
   3   4   3       12.56        6.99      7.77 o 
   4   4   3       85.10       75.17      5.76 o 
   5   4   3       76.67       75.98      4.19 o 
   6   4   3        2.75        2.93      1.85 o 
   7   4   3       34.30       24.59      3.41 o 
  -8   5   3       87.83       85.13      8.82 o 
  -7   5   3        0.03        0.29      3.64 o 
  -6   5   3      102.67       95.65      8.25 o 
  -5   5   3       87.03       71.00      4.02 o 
  -4   5   3      143.95      150.96      9.27 o 
  -3   5   3      359.91      320.26     23.92 o 
  -2   5   3      354.06      382.49     18.77 o 
  -1   5   3       31.42       27.82      2.65 o 
   0   5   3       26.23       29.01      1.83 o 
   1   5   3      139.46      142.63     10.51 o 
   2   5   3      152.67      144.74     13.51 o 
   3   5   3       17.08        6.09      2.57 o 
   4   5   3      132.77      144.43      8.99 o 
   5   5   3        3.11        1.48      1.73 o 
   6   5   3        0.38        6.93      2.67 o 
   7   5   3        0.35        0.01      2.69 o 
  -8   6   3        0.31        2.11      1.84 o 
  -7   6   3        3.48        3.98      3.25 o 
  -6   6   3      121.78      115.28      9.27 o 
  -5   6   3       37.14       42.66      4.39 o 
  -4   6   3       13.54       17.19      2.38 o 
  -3   6   3       20.91       18.05      8.96 o 
  -2   6   3       42.54       36.57      6.32 o 
  -1   6   3        0.41        0.37      1.74 o 
   0   6   3      125.68      126.43     12.76 o 
   1   6   3      272.40      265.76     17.22 o 
   2   6   3       38.44       41.16      8.69 o 
   3   6   3        1.36        1.33      2.60 o 
   4   6   3       31.74       29.12      5.35 o 
   5   6   3       16.48       18.10      3.51 o 
   6   6   3        2.15        2.17      1.94 o 
  -8   7   3        7.07        7.15      2.35 o 
  -7   7   3       84.56       85.04     12.94 o 
  -6   7   3       88.20       86.58      8.04 o 
  -5   7   3      177.10      171.91     17.12 o 
  -4   7   3      276.10      267.00      8.85 o 
  -3   7   3        1.87        0.98      2.74 o 
  -2   7   3      124.42      128.16      8.22 o 
  -1   7   3       99.59       90.67     10.38 o 
   0   7   3       41.26       36.91      8.19 o 
   1   7   3       24.48       14.60      5.01 o 
   2   7   3       33.96       31.84      5.55 o 
   3   7   3        0.02        1.91      2.64 o 
   4   7   3       11.19       13.07      3.75 o 
   5   7   3       10.43       13.33      3.76 o 
   6   7   3        2.28        0.04      1.41 o 
  -7   8   3        0.59        0.09      1.71 o 
  -6   8   3        1.00        3.10      2.87 o 
  -5   8   3       98.75      103.89     13.47 o 
  -4   8   3       94.12       85.52      7.84 o 
  -3   8   3       25.26       22.13      2.62 o 
  -2   8   3      107.50       92.17      7.32 o 
  -1   8   3       80.25       60.89      7.38 o 
   0   8   3      109.69      117.98      5.73 o 
   1   8   3       16.30       11.69      3.32 o 
   2   8   3        1.17        0.03      3.25 o 
   3   8   3        0.05        1.49      3.67 o 
   4   8   3        3.70        2.49      3.29 o 
   5   8   3        0.34        3.44      3.12 o 
  -7   9   3        0.01        0.04      2.30 o 
  -6   9   3        9.63        7.24      5.41 o 
  -5   9   3       37.75       33.86      5.75 o 
  -4   9   3        2.53       12.04      3.11 o 
  -3   9   3       11.91       11.28      2.68 o 
  -2   9   3        6.37       11.35      3.52 o 
  -1   9   3       31.50       27.60      6.06 o 
   0   9   3      190.78      208.48      9.48 o 
   1   9   3        1.45        3.79      4.68 o 
   2   9   3        2.60        5.19      4.59 o 
   3   9   3       47.00       53.88      8.95 o 
   4   9   3        0.13        0.03      3.07 o 
   5   9   3        0.00        0.00      2.01 o 
  -7  10   3       17.70       15.24      3.39 o 
  -6  10   3        0.72        3.52      1.96 o 
  -5  10   3      133.81      144.79     10.07 o 
  -4  10   3       46.28       42.90      6.30 o 
  -3  10   3       95.63       86.78      8.34 o 
  -2  10   3        8.70        3.14      3.64 o 
  -1  10   3       20.75       19.92      6.97 o 
   0  10   3       63.23       60.35      6.25 o 
   1  10   3       36.80       42.47      7.65 o 
   2  10   3        1.81        0.99      2.56 o 
   3  10   3        0.86        0.22      2.93 o 
   4  10   3        1.24        0.01      2.70 o 
   5  10   3        2.13        6.19      2.24 o 
  -6  11   3       27.96       35.11      3.46 o 
  -5  11   3       14.10       14.69      2.74 o 
  -4  11   3        0.08        1.00      2.84 o 
  -3  11   3        0.51        0.17      3.23 o 
  -2  11   3        2.05        0.20      2.82 o 
  -1  11   3       20.64       18.64      4.12 o 
   0  11   3        0.11        2.64      2.52 o 
   1  11   3        4.25        2.12      2.13 o 
   2  11   3        0.85        2.42      3.31 o 
   3  11   3        5.62        5.91      2.88 o 
   4  11   3        0.00        2.54      2.02 o 
  -5  12   3       17.10       18.77      4.33 o 
  -4  12   3        0.36        3.32      3.60 o 
  -3  12   3        3.27        3.45      2.45 o 
  -2  12   3        0.30        0.83      1.93 o 
  -1  12   3        0.00        0.01      2.49 o 
   0  12   3        1.05        0.04      2.03 o 
   1  12   3        0.38        0.59      1.49 o 
   2  12   3        7.02        9.13      3.58 o 
   3  12   3        0.09        1.98      1.35 o 
  -4  13   3        7.87        8.71      1.96 o 
  -3  13   3        0.17        1.07      2.85 o 
  -2  13   3        0.08        1.31      1.63 o 
  -1  13   3        5.00        3.91      2.10 o 
   0  13   3        0.39        2.05      1.99 o 
   1  13   3        0.50        0.12      2.02 o 
   2  13   3        1.21        0.64      1.68 o 
  -3  14   3        2.50        0.04      1.70 o 
  -2  14   3       14.12       18.24      3.37 o 
  -1  14   3        0.00        0.96      1.73 o 
   0  14   3        5.15        4.84      1.97 o 
  -1 -15   4        0.00        0.38      1.66 o 
   0 -15   4        2.74        6.01      2.76 o 
   1 -15   4        4.04        6.85      2.44 o 
   2 -15   4        0.10        0.96      1.86 o 
   3 -15   4        0.08        0.07      2.05 o 
  -2 -14   4        0.61        0.29      2.03 o 
  -1 -14   4        5.50        6.69      2.88 o 
   0 -14   4        1.89        3.48      2.82 o 
   1 -14   4        0.02        0.70      2.80 o 
   2 -14   4        4.19        6.79      4.04 o 
   3 -14   4       19.00       18.40      3.70 o 
   4 -14   4        1.63        2.25      2.34 o 
  -3 -13   4        7.94        9.63      2.17 o 
  -2 -13   4        1.05        0.52      2.45 o 
  -1 -13   4        5.47        6.26      3.93 o 
   0 -13   4       11.05        6.79      4.46 o 
   1 -13   4       14.59       13.64      3.48 o 
   2 -13   4        6.48       10.27      2.91 o 
   3 -13   4       32.98       38.80      7.55 o 
   4 -13   4        0.25        0.19      2.84 o 
   5 -13   4        0.07        0.94      1.51 o 
  -4 -12   4        1.15        0.10      2.84 o 
  -3 -12   4       15.14       16.17      4.28 o 
  -2 -12   4       53.65       57.86      7.71 o 
  -1 -12   4       20.19       11.49      5.72 o 
   0 -12   4        0.17        1.79      3.81 o 
   1 -12   4       15.62        7.09      5.74 o 
   2 -12   4       35.15       37.72      3.99 o 
   3 -12   4        8.60        6.25      4.51 o 
   4 -12   4        1.09        0.63      2.10 o 
   5 -12   4        0.01        0.41      2.03 o 
   6 -12   4        2.01        3.89      2.33 o 
  -5 -11   4        5.46        7.31      3.48 o 
  -4 -11   4       18.45       23.52      4.50 o 
  -3 -11   4        4.81        3.83      2.88 o 
  -2 -11   4       41.73       39.01      4.88 o 
  -1 -11   4       58.73       66.13      9.18 o 
   0 -11   4       69.49       65.05      5.01 o 
   1 -11   4        1.21        3.82      3.32 o 
   2 -11   4       50.67       65.70      5.11 o 
   3 -11   4        4.98        6.13      4.19 o 
   4 -11   4       16.18       19.03      4.17 o 
   5 -11   4        0.00        0.70      2.06 o 
   6 -11   4        1.05        3.57      3.73 o 
  -6 -10   4        4.88        4.99      2.06 o 
  -5 -10   4        1.99        2.80      2.58 o 
  -4 -10   4       44.42       40.00      8.70 o 
  -3 -10   4       17.77       12.87      3.06 o 
  -2 -10   4        0.12        0.55      2.51 o 
  -1 -10   4       53.03       52.06      5.85 o 
   0 -10   4       12.80        9.74      4.29 o 
   1 -10   4       11.84       14.81      4.70 o 
   2 -10   4        5.65        7.50      3.14 o 
   3 -10   4        2.73        2.54      1.93 o 
   4 -10   4       33.06       33.19      5.37 o 
   5 -10   4       21.70       27.47      4.52 o 
   6 -10   4       39.73       45.75      4.86 o 
   7 -10   4        0.12        0.01      2.66 o 
  -6  -9   4        5.94        4.86      2.42 o 
  -5  -9   4        4.82        1.39      4.55 o 
  -4  -9   4       16.98       20.15      8.26 o 
  -3  -9   4       55.19       67.10     11.05 o 
  -2  -9   4       74.84       65.39      4.33 o 
  -1  -9   4       53.25       51.78      4.82 o 
   0  -9   4       90.59       96.20      9.44 o 
   1  -9   4       87.91       91.94      6.48 o 
   2  -9   4       59.18       58.98      5.24 o 
   3  -9   4        6.91        5.71      1.85 o 
   4  -9   4       10.63        7.96      4.34 o 
   5  -9   4       45.23       46.56      5.07 o 
   6  -9   4       20.75       22.78      3.92 o 
   7  -9   4        1.45        6.86      2.59 o 
  -7  -8   4        1.14        3.62      2.91 o 
  -6  -8   4        0.13        1.28      4.22 o 
  -5  -8   4       12.35       15.22      7.06 o 
  -4  -8   4       12.85        6.27      4.76 o 
  -3  -8   4       78.40       83.38      5.16 o 
  -2  -8   4       84.45      102.75      4.65 o 
  -1  -8   4       19.40       27.40      5.85 o 
   0  -8   4      203.53      237.84     13.94 o 
   1  -8   4      102.31      100.49      9.40 o 
   2  -8   4        0.93        4.34      2.51 o 
   3  -8   4       12.96       15.33      2.40 o 
   4  -8   4        2.61        1.49      2.03 o 
   5  -8   4       13.91       19.98      3.73 o 
   6  -8   4        0.00        0.68      2.14 o 
   7  -8   4        0.99        3.89      3.20 o 
  -7  -7   4       13.63       12.88      2.65 o 
  -6  -7   4       16.58       25.21      5.08 o 
  -5  -7   4        1.05        2.03      4.96 o 
  -4  -7   4       77.32       76.97      4.97 o 
  -3  -7   4       12.04        9.22      4.99 o 
  -2  -7   4        0.09        0.06      4.61 o 
  -1  -7   4      688.01      722.32     27.36 o 
   0  -7   4      336.52      318.43     15.06 o 
   1  -7   4      241.00      238.54      9.68 o 
   2  -7   4      170.97      214.57     10.88 o 
   3  -7   4       14.97        8.83      3.95 o 
   4  -7   4       83.77       87.94      6.33 o 
   5  -7   4       92.38       79.18     11.30 o 
   6  -7   4        1.36        0.00      2.02 o 
   7  -7   4        0.05        2.91      2.96 o 
  -7  -6   4        0.11        2.21      2.44 o 
  -6  -6   4        9.89       12.10      4.14 o 
  -5  -6   4       61.70       54.47     10.79 o 
  -4  -6   4        1.75        5.37      3.19 o 
  -3  -6   4       40.00       45.04      9.01 o 
  -2  -6   4      334.56      323.18     15.75 o 
  -1  -6   4       67.87       75.66     13.06 o 
   0  -6   4      311.40      348.35     19.90 o 
   1  -6   4      173.13      145.18      7.41 o 
   2  -6   4       93.81       94.03      7.50 o 
   3  -6   4      185.77      187.06     14.51 o 
   4  -6   4       26.31       27.51      3.58 o 
   5  -6   4       37.10       31.16      5.93 o 
   6  -6   4        0.54        1.66      2.61 o 
   7  -6   4        3.53        0.19      3.27 o 
   8  -6   4        4.61        2.42      2.28 o 
  -8  -5   4        3.88        0.08      3.16 o 
  -7  -5   4        7.72        7.68      3.68 o 
  -6  -5   4       23.16       25.75      5.64 o 
  -5  -5   4      135.14      148.25     12.46 o 
  -4  -5   4       77.15       85.49      8.92 o 
  -3  -5   4      388.21      428.39     12.29 o 
  -2  -5   4       17.12       18.61      3.35 o 
  -1  -5   4      245.78      236.15      7.87 o 
   0  -5   4       49.54       56.74      2.49 o 
   1  -5   4     3722.15     3813.66     33.69 o 
   2  -5   4       29.20       27.34      1.74 o 
   3  -5   4       81.06       62.91      8.28 o 
   4  -5   4      167.60      150.45     12.12 o 
   5  -5   4      118.17      111.28      6.51 o 
   6  -5   4        0.85        5.37      2.21 o 
   7  -5   4        8.69       10.14      3.80 o 
   8  -5   4        7.56        6.38      2.97 o 
  -8  -4   4        6.21        6.86      3.32 o 
  -7  -4   4        0.59        0.09      2.69 o 
  -6  -4   4       11.70       10.40      4.79 o 
  -5  -4   4       74.35       85.95      3.86 o 
  -4  -4   4        7.97       11.96      6.64 o 
  -3  -4   4      116.20      109.76      7.36 o 
  -2  -4   4     1833.55     1750.47     82.26 o 
  -1  -4   4       61.48       60.04      4.68 o 
   0  -4   4     1100.46     1065.93     24.45 o 
   1  -4   4     1780.65     1778.11     23.85 o 
   2  -4   4       66.38       76.30      6.11 o 
   3  -4   4        0.00        9.60      2.92 o 
   4  -4   4      257.59      236.48     19.14 o 
   5  -4   4        0.92        1.27      1.60 o 
   6  -4   4       40.88       55.76      4.48 o 
   7  -4   4        0.84        4.30      2.81 o 
   8  -4   4        3.68        0.15      2.79 o 
  -8  -3   4        5.02        3.68      2.84 o 
  -7  -3   4        0.01        0.04      3.24 o 
  -6  -3   4        4.65        4.82      3.76 o 
  -5  -3   4      259.53      261.94      7.29 o 
  -4  -3   4       46.05       44.83     10.44 o 
  -3  -3   4      690.47      727.03     16.84 o 
  -2  -3   4      694.24      751.87     14.14 o 
  -1  -3   4     3602.94     3662.26     81.56 o 
   0  -3   4      431.03      357.81      9.40 o 
   1  -3   4       41.35       35.56      4.87 o 
   2  -3   4      259.81      274.19     18.52 o 
   3  -3   4      627.38      614.18     25.03 o 
   4  -3   4      247.20      279.74     20.00 o 
   5  -3   4        7.69        8.94      2.29 o 
   6  -3   4       11.30       11.78      3.30 o 
   7  -3   4        4.56        3.17      1.50 o 
   8  -3   4        0.19        0.20      1.75 o 
  -8  -2   4        0.16        0.40      2.61 o 
  -7  -2   4        1.74        1.46      3.76 o 
  -6  -2   4        1.69        0.93      2.69 o 
  -5  -2   4       16.80       21.30      1.94 o 
  -4  -2   4        0.03        0.51      3.77 o 
  -3  -2   4      490.83      535.13     19.22 o 
  -2  -2   4      338.16      353.32     22.44 o 
  -1  -2   4      352.92      387.23     14.99 o 
   0  -2   4       62.61       93.37      4.91 o 
   1  -2   4      301.40      301.03     14.08 o 
   2  -2   4      157.34      151.17      9.94 o 
   3  -2   4      491.51      477.29     15.84 o 
   4  -2   4      119.75      110.29     13.04 o 
   5  -2   4       18.21       19.63      2.36 o 
   6  -2   4        5.15        1.36      1.72 o 
   7  -2   4        8.47        8.43      2.19 o 
   8  -2   4        9.61        3.44      3.47 o 
  -8  -1   4        6.47        7.12      4.14 o 
  -7  -1   4       54.92       50.19      9.15 o 
  -6  -1   4      104.79      102.26      7.55 o 
  -5  -1   4      221.18      241.23      7.71 o 
  -4  -1   4        4.82        4.52      3.09 o 
  -3  -1   4       16.39       13.03      2.91 o 
  -2  -1   4        8.78        9.62      2.10 o 
  -1  -1   4     1672.75     1632.09     28.46 o 
   0  -1   4     5979.79     5684.15     50.78 o 
   1  -1   4     5593.91     5282.80     50.57 o 
   2  -1   4        5.07        3.73      1.10 o 
   3  -1   4        0.17        2.14      2.07 o 
   4  -1   4      302.55      325.42     19.48 o 
   5  -1   4        7.15        4.93      1.62 o 
   6  -1   4       40.66       41.27      4.48 o 
   7  -1   4        0.93        0.94      1.67 o 
   8  -1   4        3.78        3.81      2.45 o 
  -8   0   4       39.31       38.64      5.90 o 
  -7   0   4        6.23        7.45      5.08 o 
  -6   0   4       22.92       31.19      3.46 o 
  -5   0   4      100.66      102.49      8.98 o 
  -4   0   4      204.31      247.12      9.32 o 
  -3   0   4       27.16       27.50      2.32 o 
  -2   0   4       80.53       71.30      6.86 o 
  -1   0   4        7.69        5.65      1.83 o 
   0   0   4       61.27       82.09      3.44 o 
   1   0   4      402.39      365.17     12.17 o 
   2   0   4      367.19      362.33     13.77 o 
   3   0   4      225.89      229.58     13.00 o 
   4   0   4       60.69       47.66      6.03 o 
   5   0   4       25.99       32.13      3.29 o 
   6   0   4       44.29       46.61      4.67 o 
   7   0   4        0.81        0.71      1.63 o 
   8   0   4        0.26        0.13      2.49 o 
  -8   1   4        1.82        6.03      3.20 o 
  -7   1   4       38.66       32.98      7.75 o 
  -6   1   4      186.12      191.44     11.71 o 
  -5   1   4      333.21      358.02     12.60 o 
  -4   1   4       66.84       67.93      4.26 o 
  -3   1   4       84.06       97.47      4.57 o 
  -2   1   4        0.94        3.47      2.78 o 
  -1   1   4        0.11        0.27      3.19 o 
   0   1   4      612.31      540.33     14.38 o 
   1   1   4     6847.38     7266.81    137.51 o 
   2   1   4      575.39      595.67      7.63 o 
   3   1   4      483.15      543.72     46.81 o 
   4   1   4       16.01       14.14      8.80 o 
   5   1   4       31.51       30.07      5.59 o 
   6   1   4       22.32       22.44      3.18 o 
   7   1   4        0.14        0.09      2.12 o 
   8   1   4        7.84        2.27      2.21 o 
  -8   2   4        0.07        2.53      2.86 o 
  -7   2   4        3.37        0.66      2.62 o 
  -6   2   4        7.99        7.35      4.27 o 
  -5   2   4       27.89       26.29      3.75 o 
  -4   2   4      507.67      542.64     20.26 o 
  -3   2   4      665.34      615.28     19.98 o 
  -2   2   4      451.26      358.12     11.01 o 
  -1   2   4     1093.41     1164.66     24.40 o 
   0   2   4      417.74      450.01     11.76 o 
   1   2   4      705.93      753.83     18.50 o 
   2   2   4      294.88      308.59     10.12 o 
   3   2   4      346.46      330.48     25.76 o 
   4   2   4       12.79       21.53     11.21 o 
   5   2   4       45.78       44.50      5.52 o 
   6   2   4       12.81        9.23      2.86 o 
   7   2   4        8.83        5.42      2.37 o 
  -8   3   4        0.77        0.47      2.82 o 
  -7   3   4        6.99        7.91      3.83 o 
  -6   3   4       15.02       15.44      3.39 o 
  -5   3   4       29.80       31.47      4.00 o 
  -4   3   4        9.90       12.95      4.07 o 
  -3   3   4        1.74        1.54      6.58 o 
  -2   3   4      188.20      181.11     11.52 o 
  -1   3   4      985.62      889.46     19.75 o 
   0   3   4     1517.84     1560.23     27.15 o 
   1   3   4      252.02      268.99     21.38 o 
   2   3   4        1.33        3.97      4.01 o 
   3   3   4      157.71      176.48     20.56 o 
   4   3   4       10.36       15.40      2.07 o 
   5   3   4        1.17        1.67      2.66 o 
   6   3   4        1.83        1.94      2.25 o 
   7   3   4       28.85       20.05      4.03 o 
  -8   4   4       12.83       12.08      3.42 o 
  -7   4   4        8.26        2.70      3.67 o 
  -6   4   4       12.31        8.03      4.47 o 
  -5   4   4        2.81        2.77      2.33 o 
  -4   4   4       85.37       70.86     15.03 o 
  -3   4   4      199.98      171.94      9.70 o 
  -2   4   4      139.27      142.12     10.62 o 
  -1   4   4      208.83      195.97     10.74 o 
   0   4   4      518.92      563.06     14.29 o 
   1   4   4      693.53      688.92     48.73 o 
   2   4   4       16.36       14.73      4.85 o 
   3   4   4       11.56        7.45      4.42 o 
   4   4   4        0.40        1.02      1.98 o 
   5   4   4        4.98        5.88      2.78 o 
   6   4   4       10.78       13.90      3.46 o 
   7   4   4       15.48       14.59      2.68 o 
  -8   5   4        2.38        0.41      2.39 o 
  -7   5   4       28.49       18.92      5.78 o 
  -6   5   4        4.31        4.35      5.26 o 
  -5   5   4       29.17       23.20      4.64 o 
  -4   5   4        0.52        0.53      4.16 o 
  -3   5   4       87.18       86.32      6.49 o 
  -2   5   4        0.16        2.14      3.76 o 
  -1   5   4        0.13        1.01      2.21 o 
   0   5   4       68.75       70.31      4.25 o 
   1   5   4       16.42        7.76      4.55 o 
   2   5   4        2.87        9.28      5.62 o 
   3   5   4        4.18        1.90      1.70 o 
   4   5   4        7.10       10.85      5.65 o 
   5   5   4        0.74        0.94      2.02 o 
   6   5   4       41.50       48.04      7.57 o 
   7   5   4        1.29        3.03      2.02 o 
  -8   6   4       12.98        9.51      2.03 o 
  -7   6   4      125.49      122.83     11.02 o 
  -6   6   4      158.05      153.52     18.35 o 
  -5   6   4       20.05       27.44      5.55 o 
  -4   6   4       89.49       82.37     10.21 o 
  -3   6   4       43.27       47.23     12.16 o 
  -2   6   4       33.15       34.22      4.88 o 
  -1   6   4      141.59      157.53     19.97 o 
   0   6   4      156.97      160.80     13.81 o 
   1   6   4        7.22        6.24      4.02 o 
   2   6   4       62.76       51.84     10.84 o 
   3   6   4       99.57      101.67      5.59 o 
   4   6   4        6.11        8.09      3.89 o 
   5   6   4        3.08        5.57      2.78 o 
   6   6   4        1.57        1.10      2.38 o 
  -8   7   4        5.91        7.84      2.68 o 
  -7   7   4        5.68        2.31      3.14 o 
  -6   7   4       71.52       78.31     11.25 o 
  -5   7   4      146.77      141.05      9.43 o 
  -4   7   4      622.12      581.96     18.31 o 
  -3   7   4        0.03        2.37      2.23 o 
  -2   7   4       22.50       21.93      8.39 o 
  -1   7   4        3.70        2.79      4.91 o 
   0   7   4      161.49      145.73     12.56 o 
   1   7   4      173.71      148.74     12.54 o 
   2   7   4       16.80       14.31      4.31 o 
   3   7   4        3.67        4.39      3.35 o 
   4   7   4       19.97       17.42      5.17 o 
   5   7   4        1.97        2.81      2.33 o 
   6   7   4        2.09        0.01      1.95 o 
  -7   8   4        9.86        5.22      2.93 o 
  -6   8   4       10.69       12.71      3.21 o 
  -5   8   4      202.64      232.38     17.55 o 
  -4   8   4       43.21       48.06     10.03 o 
  -3   8   4       60.67       61.01      7.13 o 
  -2   8   4      309.24      287.97     15.60 o 
  -1   8   4      447.89      456.85     15.76 o 
   0   8   4       26.57       25.15      4.28 o 
   1   8   4      177.84      154.46      9.55 o 
   2   8   4       70.02       57.71      7.85 o 
   3   8   4       13.29       14.44      6.06 o 
   4   8   4        0.47        1.24      3.22 o 
   5   8   4        6.34        9.94      3.75 o 
  -7   9   4        0.93        0.11      2.48 o 
  -6   9   4       13.78       12.34      3.02 o 
  -5   9   4       43.60       37.45      6.55 o 
  -4   9   4       23.55        5.22      3.04 o 
  -3   9   4      688.32      695.88     30.19 o 
  -2   9   4       98.49       90.29      8.03 o 
  -1   9   4      631.56      678.48     16.42 o 
   0   9   4       27.63       24.99      4.97 o 
   1   9   4        1.16        0.02      3.52 o 
   2   9   4       19.09       27.45      5.27 o 
   3   9   4        0.03        0.51      3.24 o 
   4   9   4        3.65        3.46      2.94 o 
   5   9   4        7.67        8.50      2.87 o 
  -7  10   4        9.64       12.00      2.79 o 
  -6  10   4       44.79       56.21      4.72 o 
  -5  10   4       71.27       78.23      5.19 o 
  -4  10   4      106.52      108.49     12.59 o 
  -3  10   4       87.18      108.39      9.76 o 
  -2  10   4        0.79        0.00      3.73 o 
  -1  10   4      107.99      134.92      6.71 o 
   0  10   4       10.61        9.70      3.63 o 
   1  10   4        0.61        4.27      3.92 o 
   2  10   4        0.17        0.41      3.39 o 
   3  10   4       18.51       19.73      4.63 o 
   4  10   4        0.29        0.08      2.00 o 
  -6  11   4        5.19        4.39      2.41 o 
  -5  11   4      113.73      131.94      6.59 o 
  -4  11   4        3.27        4.18      2.67 o 
  -3  11   4       56.31       70.72     10.05 o 
  -2  11   4        3.77        7.50      3.81 o 
  -1  11   4        3.08        4.14      4.03 o 
   0  11   4        0.77        3.01      2.75 o 
   1  11   4       12.86       15.74      4.59 o 
   2  11   4        3.95        4.38      3.41 o 
   3  11   4        3.26        4.94      2.52 o 
  -5  12   4        0.06        0.52      1.93 o 
  -4  12   4       11.23       18.11      3.17 o 
  -3  12   4       37.57       57.64      8.03 o 
  -2  12   4        6.55        9.04      6.37 o 
  -1  12   4        0.58        2.37      3.05 o 
   0  12   4        6.30        4.51      2.06 o 
   1  12   4        3.18        3.15      2.50 o 
   2  12   4        1.63        6.46      1.74 o 
  -4  13   4        6.26        7.91      3.90 o 
  -3  13   4        0.08        1.03      1.53 o 
  -2  13   4       11.74       13.21      2.47 o 
  -1  13   4        1.63        4.97      1.50 o 
   0  13   4        7.71       10.27      5.38 o 
   1  13   4        1.46        2.00      2.03 o 
  -1 -15   5        0.92        0.07      1.67 o 
   0 -15   5        8.09        7.91      2.66 o 
   1 -15   5        0.04        0.04      2.06 o 
   2 -15   5        0.43        1.23      1.78 o 
  -3 -14   5        0.79        0.00      1.72 o 
  -2 -14   5        0.00        3.44      2.57 o 
  -1 -14   5       11.72       10.83      3.64 o 
   0 -14   5        0.97        0.17      2.65 o 
   1 -14   5        0.03        0.11      2.33 o 
   2 -14   5       20.06       26.84      5.63 o 
   3 -14   5        0.30        0.28      2.34 o 
   4 -14   5        4.61        0.08      1.95 o 
  -4 -13   5       14.25       18.97      3.36 o 
  -3 -13   5        0.38        0.43      1.43 o 
  -2 -13   5        0.95        0.78      2.28 o 
  -1 -13   5        1.36        3.45      2.67 o 
   0 -13   5       14.15       14.62      5.16 o 
   1 -13   5       21.56       18.48      5.92 o 
   2 -13   5        0.53        1.65      1.88 o 
   3 -13   5        0.07        0.64      1.87 o 
   4 -13   5        0.16        0.21      1.64 o 
   5 -13   5        0.11        0.14      2.49 o 
  -4 -12   5       14.44       17.70      4.10 o 
  -3 -12   5       12.73       12.26      3.88 o 
  -2 -12   5        0.30        0.03      2.05 o 
  -1 -12   5        2.80        2.22      2.48 o 
   0 -12   5        2.47        6.09      4.39 o 
   1 -12   5       16.01       18.45      4.59 o 
   2 -12   5        4.76        4.20      2.05 o 
   3 -12   5        3.15        9.01      4.07 o 
   4 -12   5       17.65       15.94      7.00 o 
   5 -12   5        5.20        8.52      3.75 o 
   6 -12   5        1.66        3.55      2.37 o 
  -5 -11   5       49.45       60.27      6.27 o 
  -4 -11   5        0.25        3.16      3.28 o 
  -3 -11   5        3.27        4.32      2.53 o 
  -2 -11   5       18.90       21.05      3.41 o 
  -1 -11   5      106.95       93.92     10.45 o 
   0 -11   5        1.88        0.78      2.14 o 
   1 -11   5        2.15        2.55      4.88 o 
   2 -11   5        9.96        4.46      2.46 o 
   3 -11   5        4.34        7.17      3.93 o 
   4 -11   5        3.68        4.15      2.80 o 
   5 -11   5       17.74       25.57      5.05 o 
   6 -11   5        4.06        3.30      1.96 o 
  -6 -10   5        1.46        1.45      2.11 o 
  -5 -10   5       32.81       39.44      4.25 o 
  -4 -10   5        0.86        1.16      4.33 o 
  -3 -10   5      104.58      106.13     10.21 o 
  -2 -10   5       49.13       48.61      6.54 o 
  -1 -10   5        0.11        2.62      2.90 o 
   0 -10   5        0.34        2.45      2.75 o 
   1 -10   5      228.83      228.28     10.82 o 
   2 -10   5        1.22        5.02      2.50 o 
   3 -10   5        0.87        1.31      2.79 o 
   4 -10   5        0.80        1.62      2.62 o 
   5 -10   5        3.56        0.70      3.93 o 
   6 -10   5        6.96        3.31      2.63 o 
   7 -10   5        2.13        0.02      2.44 o 
  -6  -9   5        8.65       10.61      2.84 o 
  -5  -9   5        0.37        1.38      4.72 o 
  -4  -9   5        0.01        1.35      2.58 o 
  -3  -9   5        7.08        5.29      3.98 o 
  -2  -9   5        7.54        6.97      3.71 o 
  -1  -9   5        7.38        9.02      3.02 o 
   0  -9   5      166.11      161.54     11.61 o 
   1  -9   5        1.66        2.15      1.86 o 
   2  -9   5        1.72        1.99      2.07 o 
   3  -9   5        1.13        2.22      2.13 o 
   4  -9   5       91.84       93.22     13.40 o 
   5  -9   5        1.99        5.93      3.59 o 
   6  -9   5        2.19        2.25      2.14 o 
   7  -9   5        0.27        0.31      1.87 o 
  -7  -8   5       10.95       11.11      2.28 o 
  -6  -8   5       15.66       12.12      5.33 o 
  -5  -8   5       51.50       51.82      7.43 o 
  -4  -8   5       89.95       91.91      8.96 o 
  -3  -8   5        9.90        7.55      4.30 o 
  -2  -8   5      192.60      192.42      6.46 o 
  -1  -8   5       29.43       36.77      8.30 o 
   0  -8   5        1.19        0.37      3.80 o 
   1  -8   5      560.82      584.96     16.63 o 
   2  -8   5        4.45        6.10      1.82 o 
   3  -8   5        1.56       10.42      2.57 o 
   4  -8   5       48.56       57.72      7.70 o 
   5  -8   5        0.03        0.01      2.75 o 
   6  -8   5        0.08        0.57      2.34 o 
   7  -8   5        6.35        5.51      2.13 o 
  -7  -7   5       11.54       11.92      2.59 o 
  -6  -7   5        2.14        2.69      3.19 o 
  -5  -7   5        0.57        1.25      3.87 o 
  -4  -7   5       53.20       57.45      3.79 o 
  -3  -7   5       87.56       83.05      8.81 o 
  -2  -7   5        1.67        2.94      6.69 o 
  -1  -7   5        0.71        5.02      2.96 o 
   0  -7   5       81.79       86.86      7.49 o 
   1  -7   5        2.63        1.63      1.51 o 
   2  -7   5      572.82      598.88     42.41 o 
   3  -7   5       21.06       21.54      5.23 o 
   4  -7   5       63.80       54.27     10.32 o 
   5  -7   5      101.22       93.71     12.61 o 
   6  -7   5        5.25        4.33      2.90 o 
   7  -7   5        0.14        0.02      2.94 o 
  -7  -6   5        4.23       13.26      4.25 o 
  -6  -6   5       55.93       50.97      8.78 o 
  -5  -6   5       48.44       42.91      9.48 o 
  -4  -6   5       79.02       78.68      3.87 o 
  -3  -6   5      227.47      227.70     15.92 o 
  -2  -6   5        3.67        3.81      1.41 o 
  -1  -6   5       42.92       41.52      4.54 o 
   0  -6   5       32.66       27.45      4.17 o 
   1  -6   5       50.97       47.40      5.44 o 
   2  -6   5        3.32        1.28      2.46 o 
   3  -6   5      563.78      539.58     26.20 o 
   4  -6   5        1.06        1.31      2.97 o 
   5  -6   5       59.60       52.99      5.30 o 
   6  -6   5       10.95        7.15      3.06 o 
   7  -6   5        0.54        0.06      3.36 o 
  -8  -5   5       11.33        6.65      2.80 o 
  -7  -5   5        4.58        5.08      3.68 o 
  -6  -5   5       10.95       11.29      4.61 o 
  -5  -5   5        0.56        2.48      3.23 o 
  -4  -5   5       17.57        6.77      1.93 o 
  -3  -5   5        8.20        5.15      3.50 o 
  -2  -5   5      265.64      322.12     12.87 o 
  -1  -5   5      480.50      533.50     11.82 o 
   0  -5   5      270.29      237.67      6.36 o 
   1  -5   5      340.11      312.96      8.22 o 
   2  -5   5      115.78      111.11      7.90 o 
   3  -5   5      192.01      164.98     14.16 o 
   4  -5   5        3.31        0.88      3.28 o 
   5  -5   5        1.22        3.40      1.70 o 
   6  -5   5        0.64        1.39      1.84 o 
   7  -5   5        3.66        2.65      1.43 o 
  -8  -4   5        6.43        5.36      3.27 o 
  -7  -4   5        4.28        7.15      5.02 o 
  -6  -4   5       20.81       24.68      6.23 o 
  -5  -4   5        8.31       10.27      2.79 o 
  -4  -4   5       44.91       51.88      4.02 o 
  -3  -4   5      242.89      284.43      9.54 o 
  -2  -4   5        0.18        1.25      2.00 o 
  -1  -4   5      287.05      277.31     10.70 o 
   0  -4   5     2437.18     2462.26     28.19 o 
   1  -4   5        0.21        0.47      3.89 o 
   2  -4   5      345.11      327.28     20.20 o 
   3  -4   5        2.97        1.57      2.50 o 
   4  -4   5        3.61        4.64      6.19 o 
   5  -4   5       39.31       39.79      3.94 o 
   6  -4   5       26.52       26.38      3.48 o 
   7  -4   5        0.16        1.10      1.60 o 
  -8  -3   5        3.61        1.95      2.59 o 
  -7  -3   5        1.51        0.52      3.35 o 
  -6  -3   5      145.72      161.81     14.20 o 
  -5  -3   5       36.94       31.50      6.48 o 
  -4  -3   5      339.98      353.92     17.16 o 
  -3  -3   5       62.73       65.34      5.44 o 
  -2  -3   5      165.38      182.09     13.97 o 
  -1  -3   5      583.81      619.94     14.40 o 
   0  -3   5      351.62      383.56     12.31 o 
   1  -3   5      616.25      653.62     26.95 o 
   2  -3   5      378.23      402.03     14.49 o 
   3  -3   5       76.86       62.10      5.33 o 
   4  -3   5       15.29       14.79      5.63 o 
   5  -3   5       38.31       45.91      3.19 o 
   6  -3   5        2.75        4.14      2.14 o 
   7  -3   5        0.06        0.44      1.43 o 
   8  -3   5        0.20        0.06      2.21 o 
  -8  -2   5        4.97        0.63      3.36 o 
  -7  -2   5       10.01       14.09      3.60 o 
  -6  -2   5       38.87       30.69      6.78 o 
  -5  -2   5        2.36        0.52      3.20 o 
  -4  -2   5      334.93      312.99     23.64 o 
  -3  -2   5        0.28        0.47      1.60 o 
  -2  -2   5      115.60      119.81      5.60 o 
  -1  -2   5     3388.55     3393.63     44.76 o 
   0  -2   5      126.20       97.47      3.58 o 
   1  -2   5       35.05       24.89      2.63 o 
   2  -2   5      246.28      253.79     12.48 o 
   3  -2   5      485.46      500.16     12.16 o 
   4  -2   5      109.18      132.21      8.72 o 
   5  -2   5       12.76       12.74      2.46 o 
   6  -2   5       53.86       60.53      4.63 o 
   7  -2   5        0.10        0.30      1.37 o 
   8  -2   5       12.42        9.45      3.11 o 
  -8  -1   5       56.37       58.58      8.24 o 
  -7  -1   5        0.29        0.92      2.96 o 
  -6  -1   5       67.04       78.30      9.87 o 
  -5  -1   5        9.15       16.10      2.13 o 
  -4  -1   5      285.09      321.74     11.54 o 
  -3  -1   5       12.77        8.03      3.12 o 
  -2  -1   5       61.35       76.95      7.54 o 
  -1  -1   5      766.23      780.20     21.97 o 
   0  -1   5      306.31      291.86      8.65 o 
   1  -1   5      830.25      799.13     26.19 o 
   2  -1   5     1030.49      953.63     25.67 o 
   3  -1   5      451.57      446.80     15.16 o 
   4  -1   5        0.33        0.07      4.32 o 
   5  -1   5        8.47        6.64      2.22 o 
   6  -1   5        3.22        3.70      2.62 o 
   7  -1   5       24.25       21.05      3.40 o 
   8  -1   5        1.96        1.35      2.58 o 
  -8   0   5       14.38       15.75      3.69 o 
  -7   0   5       17.15       16.18      4.40 o 
  -6   0   5        8.62        4.79      3.95 o 
  -5   0   5      312.62      312.49     10.49 o 
  -4   0   5       28.75       26.11      5.36 o 
  -3   0   5      571.20      543.65     22.24 o 
  -2   0   5       19.20       21.43      3.71 o 
  -1   0   5      791.53      707.77     22.30 o 
   0   0   5     1459.23     1481.38     14.23 o 
   1   0   5      244.85      307.96     10.79 o 
   2   0   5      123.91      137.78      9.55 o 
   3   0   5       13.19       23.21      7.08 o 
   4   0   5       59.67       65.84      7.25 o 
   5   0   5       64.24       65.32      6.25 o 
   6   0   5        9.10        6.43      3.34 o 
   7   0   5        3.59        3.50      2.24 o 
   8   0   5        1.88        6.84      2.82 o 
  -8   1   5       14.13       19.42      5.55 o 
  -7   1   5       16.74       12.93      4.75 o 
  -6   1   5       72.94       76.45      6.57 o 
  -5   1   5       62.55       67.28      5.01 o 
  -4   1   5        0.62        2.22      1.90 o 
  -3   1   5     2308.67     2260.38     47.62 o 
  -2   1   5      470.35      446.52     17.86 o 
  -1   1   5      565.32      402.33     14.88 o 
   0   1   5      151.24      112.48      3.97 o 
   1   1   5     4191.35     4516.84     39.39 o 
   2   1   5      186.31      226.39      6.90 o 
   3   1   5       22.04       16.63      3.19 o 
   4   1   5      135.37      135.32      4.85 o 
   5   1   5       34.63       34.71      4.11 o 
   6   1   5        1.19        2.37      2.14 o 
   7   1   5        1.40        1.38      1.56 o 
  -8   2   5        1.83        0.36      1.95 o 
  -7   2   5        1.87        2.98      2.71 o 
  -6   2   5       16.96       23.69      5.61 o 
  -5   2   5        0.78        0.81      1.43 o 
  -4   2   5      697.02      749.44     20.28 o 
  -3   2   5      894.54      991.79     34.29 o 
  -2   2   5       82.66       76.27     10.21 o 
  -1   2   5     2228.31     2108.24     38.38 o 
   0   2   5      400.73      447.96     18.17 o 
   1   2   5       78.44       83.75      4.10 o 
   2   2   5       21.62       22.36      6.30 o 
   3   2   5      374.53      404.39     19.50 o 
   4   2   5        1.70        4.30      1.61 o 
   5   2   5        0.24        1.76      2.44 o 
   6   2   5        5.83        3.42      2.53 o 
   7   2   5       17.51       15.85      3.09 o 
  -8   3   5        0.06        0.19      1.81 o 
  -7   3   5        7.18        8.67      3.30 o 
  -6   3   5       14.54       16.26      3.91 o 
  -5   3   5        6.07        4.82      2.19 o 
  -4   3   5        6.02        1.04      3.03 o 
  -3   3   5      282.88      299.20     15.31 o 
  -2   3   5     1624.58     1592.81     29.47 o 
  -1   3   5       63.79       58.64      6.30 o 
   0   3   5        0.21        0.08      2.50 o 
   1   3   5      259.25      301.18     12.69 o 
   2   3   5      107.90      116.59      8.38 o 
   3   3   5        0.02        0.00      5.13 o 
   4   3   5       50.42       39.42      5.58 o 
   5   3   5       91.01       88.71      8.45 o 
   6   3   5       14.48       10.82      2.73 o 
   7   3   5       23.80       21.57      3.20 o 
  -8   4   5        3.01        0.65      2.63 o 
  -7   4   5       42.50       35.53      6.36 o 
  -6   4   5        1.74        0.26      2.04 o 
  -5   4   5      111.30      111.29      6.38 o 
  -4   4   5      102.85       85.07      9.41 o 
  -3   4   5      704.12      695.69     33.40 o 
  -2   4   5        0.40        0.25      3.40 o 
  -1   4   5      159.65      147.04      7.84 o 
   0   4   5      653.86      677.55     23.13 o 
   1   4   5       17.26       14.34      4.04 o 
   2   4   5        8.61        6.95      6.77 o 
   3   4   5        6.81        5.12      3.18 o 
   4   4   5       96.65       94.44      4.50 o 
   5   4   5       13.96       16.90      4.40 o 
   6   4   5        1.97        4.54      4.32 o 
   7   4   5       15.88       14.52      3.65 o 
  -8   5   5        2.52        3.06      2.96 o 
  -7   5   5       98.70       95.20     11.26 o 
  -6   5   5       86.35       80.99      7.07 o 
  -5   5   5      125.39      152.86      8.67 o 
  -4   5   5        9.17       22.25      2.48 o 
  -3   5   5        3.28        1.93      2.87 o 
  -2   5   5      128.47      130.66     10.00 o 
  -1   5   5       43.89       42.07      7.49 o 
   0   5   5      215.91      195.48     15.00 o 
   1   5   5       70.38       70.56      9.69 o 
   2   5   5       33.86       42.61      7.21 o 
   3   5   5        7.76       12.31      3.74 o 
   4   5   5        2.16        1.69      3.29 o 
   5   5   5      180.21      189.68     11.16 o 
   6   5   5       13.68       15.71      3.19 o 
  -8   6   5        2.82        6.13      2.26 o 
  -7   6   5        1.02        3.83      3.00 o 
  -6   6   5        4.96        5.41      2.97 o 
  -5   6   5       10.70        6.35      6.64 o 
  -4   6   5      276.19      286.86     17.21 o 
  -3   6   5       81.68       58.16     12.70 o 
  -2   6   5      287.21      284.03     21.39 o 
  -1   6   5        0.00        1.03      2.40 o 
   0   6   5      173.31      152.70     15.56 o 
   1   6   5      189.04      188.63     14.88 o 
   2   6   5       48.30       51.34      5.10 o 
   3   6   5      251.92      229.77     10.34 o 
   4   6   5       65.94       59.37      7.10 o 
   5   6   5       37.81       36.38      5.01 o 
   6   6   5       14.01        9.23      2.99 o 
  -8   7   5        0.42        0.29      1.84 o 
  -7   7   5        5.78        7.66      3.91 o 
  -6   7   5       40.57       51.51      5.75 o 
  -5   7   5      152.33      176.94     23.01 o 
  -4   7   5      127.87      138.51     10.67 o 
  -3   7   5      118.27      108.08      6.16 o 
  -2   7   5      491.46      514.50     18.01 o 
  -1   7   5        0.89        3.09      2.23 o 
   0   7   5      159.88      161.98      8.30 o 
   1   7   5      912.47      844.53     22.80 o 
   2   7   5       40.90       41.34      4.52 o 
   3   7   5      155.15      153.06     10.08 o 
   4   7   5       15.51       19.84      3.24 o 
   5   7   5        0.53        4.15      2.22 o 
  -7   8   5        0.23        0.28      2.73 o 
  -6   8   5        8.36        9.35      2.80 o 
  -5   8   5       52.09       59.35      8.42 o 
  -4   8   5       40.15       51.10      9.85 o 
  -3   8   5     1020.82     1143.22     40.28 o 
  -2   8   5       35.78       51.40      4.08 o 
  -1   8   5     1200.35     1239.62     30.96 o 
   0   8   5        7.58        4.59      2.62 o 
   1   8   5      342.45      336.85     18.20 o 
   2   8   5       50.14       48.45      7.46 o 
   3   8   5        0.72        0.55      2.77 o 
   4   8   5        5.81        8.19      3.07 o 
   5   8   5        2.80        7.29      3.00 o 
  -7   9   5        6.64        5.63      2.57 o 
  -6   9   5        0.09        0.01      2.82 o 
  -5   9   5        5.24        5.27      5.14 o 
  -4   9   5       52.56       60.48      7.67 o 
  -3   9   5      125.48      122.95      9.40 o 
  -2   9   5      170.29      164.76     15.66 o 
  -1   9   5      123.92      130.29      6.52 o 
   0   9   5       22.90       20.12      4.00 o 
   1   9   5       58.82       47.27      7.25 o 
   2   9   5       21.10       26.72      5.60 o 
   3   9   5        1.60        1.88      3.75 o 
   4   9   5        0.00        0.81      2.16 o 
  -6  10   5       32.48       40.19      5.58 o 
  -5  10   5       69.94       74.23      5.77 o 
  -4  10   5       73.30       66.04      6.61 o 
  -3  10   5      446.02      461.11     25.80 o 
  -2  10   5        8.51        8.42      3.98 o 
  -1  10   5      159.62      161.52     10.35 o 
   0  10   5        0.94        1.57      3.95 o 
   1  10   5       25.69       25.12      5.37 o 
   2  10   5        1.88        1.02      2.70 o 
   3  10   5        0.94        2.79      1.63 o 
   4  10   5        0.79        2.54      2.43 o 
  -6  11   5       42.82       45.22      4.55 o 
  -5  11   5      144.35      155.48      6.68 o 
  -4  11   5        8.28       12.91      3.56 o 
  -3  11   5        0.00        0.30      3.26 o 
  -2  11   5        1.05        1.18      2.57 o 
  -1  11   5       44.28       39.36      7.52 o 
   0  11   5        1.59        0.82      3.09 o 
   1  11   5        4.75        6.01      3.30 o 
   2  11   5        0.11        1.77      1.98 o 
   3  11   5       15.13       17.48      3.31 o 
  -4  12   5       15.84       19.60      2.53 o 
  -3  12   5        0.12        0.05      1.71 o 
  -2  12   5        7.82       10.27      2.39 o 
  -1  12   5        9.15        8.83      2.99 o 
   0  12   5       13.41       13.45      2.16 o 
   1  12   5        0.00        0.00      1.57 o 
   2  12   5        6.20        5.92      1.62 o 
  -3  13   5       13.66       11.30      2.51 o 
  -2  13   5        6.74        8.15      1.47 o 
  -1  13   5        7.05        8.03      2.31 o 
   0  13   5        0.73        2.25      1.96 o 
  -1 -15   6        2.08        1.89      1.88 o 
   0 -15   6        0.93        1.85      2.06 o 
   1 -15   6        1.29        0.00      1.85 o 
   2 -15   6        5.74        6.48      2.54 o 
  -3 -14   6        1.56        3.58      1.95 o 
  -2 -14   6        4.31        0.82      2.62 o 
  -1 -14   6       10.40        8.01      3.40 o 
   0 -14   6        0.53        2.77      2.60 o 
   1 -14   6        7.31        9.93      3.09 o 
   2 -14   6        0.04        0.13      1.92 o 
   3 -14   6        4.56        0.13      2.39 o 
  -4 -13   6        5.83       10.16      2.50 o 
  -3 -13   6        1.59        1.07      1.57 o 
  -2 -13   6       17.51       20.03      4.63 o 
  -1 -13   6        0.20        1.42      2.82 o 
   0 -13   6       24.05       21.49      3.86 o 
   1 -13   6        3.91       11.05      2.81 o 
   2 -13   6        9.66        6.10      2.20 o 
   3 -13   6        0.35        2.32      2.42 o 
   4 -13   6        2.06        7.77      3.21 o 
   5 -13   6        0.98        4.63      1.83 o 
  -4 -12   6        0.35        0.00      2.49 o 
  -3 -12   6       39.57       35.56      3.92 o 
  -2 -12   6        7.07        2.39      3.18 o 
  -1 -12   6       28.89       24.91      4.40 o 
   0 -12   6        4.40        1.09      2.43 o 
   1 -12   6       20.26       22.43      6.38 o 
   2 -12   6       15.30       12.92      2.40 o 
   3 -12   6       39.91       39.78      5.79 o 
   4 -12   6        3.98        5.57      2.96 o 
   5 -12   6        5.54        3.59      2.55 o 
   6 -12   6        2.04        5.85      2.53 o 
  -5 -11   6       12.70       18.05      3.86 o 
  -4 -11   6        8.32        6.24      3.40 o 
  -3 -11   6       94.56       97.76      9.54 o 
  -2 -11   6       59.81       63.31      8.90 o 
  -1 -11   6        0.34        0.08      3.73 o 
   0 -11   6        3.82        1.60      2.30 o 
   1 -11   6        0.07        1.18      3.93 o 
   2 -11   6        0.02        0.90      2.55 o 
   3 -11   6       41.28       45.12      6.45 o 
   4 -11   6        0.01        1.26      3.01 o 
   5 -11   6       10.48       14.52      4.01 o 
   6 -11   6       15.63       18.44      2.87 o 
  -6 -10   6        7.77        9.13      2.69 o 
  -5 -10   6        0.03        0.09      3.70 o 
  -4 -10   6       18.63       24.03      4.19 o 
  -3 -10   6       46.39       56.15      8.07 o 
  -2 -10   6        1.77        1.88      2.95 o 
  -1 -10   6       22.77       25.08      5.11 o 
   0 -10   6        5.52        0.64      3.18 o 
   1 -10   6       35.73       40.40      5.11 o 
   2 -10   6        3.46        5.49      3.58 o 
   3 -10   6        3.48        3.76      2.46 o 
   4 -10   6       10.49       10.61      6.74 o 
   5 -10   6        0.06        0.03      3.31 o 
   6 -10   6        6.80        6.36      2.60 o 
   7 -10   6        0.26        0.02      2.23 o 
  -6  -9   6        0.45        1.07      3.47 o 
  -5  -9   6        7.02        5.55      4.63 o 
  -4  -9   6       61.10       57.90      6.66 o 
  -3  -9   6      217.98      217.60     14.58 o 
  -2  -9   6      120.42      120.93      6.05 o 
  -1  -9   6       17.29       16.16      4.87 o 
   0  -9   6      126.79      141.38      9.38 o 
   1  -9   6      266.97      263.27      7.98 o 
   2  -9   6       37.95       39.61      6.03 o 
   3  -9   6        0.64        0.12      2.64 o 
   4  -9   6       15.37        9.58      6.33 o 
   5  -9   6       21.51       19.20      6.81 o 
   6  -9   6        0.12        0.09      2.30 o 
   7  -9   6        1.06        3.50      2.97 o 
  -7  -8   6        1.69        3.13      2.45 o 
  -6  -8   6       23.95       20.71      5.86 o 
  -5  -8   6       12.08       11.58      2.93 o 
  -4  -8   6       12.24       10.17      4.22 o 
  -3  -8   6       90.36       87.63     13.91 o 
  -2  -8   6        0.79        0.41      2.05 o 
  -1  -8   6       27.51       21.90      8.52 o 
   0  -8   6      937.01      897.10     33.22 o 
   1  -8   6      107.90      113.04     11.23 o 
   2  -8   6       58.32       45.30      6.43 o 
   3  -8   6        3.10       14.95      2.33 o 
   4  -8   6      233.36      202.88     14.09 o 
   5  -8   6        5.72        1.65      3.54 o 
   6  -8   6        4.70        5.56      2.68 o 
   7  -8   6        1.63        7.65      3.49 o 
  -7  -7   6       14.49        8.43      4.02 o 
  -6  -7   6      105.05      117.52     11.32 o 
  -5  -7   6      182.25      197.13     16.77 o 
  -4  -7   6      127.12      110.81     14.09 o 
  -3  -7   6        2.93        2.15      4.01 o 
  -2  -7   6      569.55      575.15     22.96 o 
  -1  -7   6       99.32      101.33     13.67 o 
   0  -7   6       35.68       36.39      3.92 o 
   1  -7   6       61.13       71.98      8.56 o 
   2  -7   6        5.30        5.14      3.65 o 
   3  -7   6        3.75        3.43      2.94 o 
   4  -7   6       50.48       51.34      4.34 o 
   5  -7   6       34.55       35.44      4.41 o 
   6  -7   6        1.31        3.01      2.55 o 
   7  -7   6        1.50        2.55      3.46 o 
  -7  -6   6       74.61       82.65      8.71 o 
  -6  -6   6        1.67        5.65      3.81 o 
  -5  -6   6       59.69       58.13      7.94 o 
  -4  -6   6        1.57        3.72      2.51 o 
  -3  -6   6       11.80        6.48      3.80 o 
  -2  -6   6       69.36       87.29      9.29 o 
  -1  -6   6      154.06      144.11     14.04 o 
   0  -6   6      321.46      325.42     12.71 o 
   1  -6   6      159.78      187.58     10.56 o 
   2  -6   6        1.00        4.87      2.55 o 
   3  -6   6       99.81       94.69     12.51 o 
   4  -6   6        5.18        6.99      3.70 o 
   5  -6   6        7.43        7.65      3.72 o 
   6  -6   6        1.21        0.67      1.32 o 
   7  -6   6        0.86        0.42      1.62 o 
  -8  -5   6       15.17       15.68      3.43 o 
  -7  -5   6        0.01        2.59      3.03 o 
  -6  -5   6       24.49       21.77      6.37 o 
  -5  -5   6      315.12      301.46     17.59 o 
  -4  -5   6      239.65      252.07     11.23 o 
  -3  -5   6      246.15      269.93     22.56 o 
  -2  -5   6      363.97      375.95     11.87 o 
  -1  -5   6       95.50       97.21      5.22 o 
   0  -5   6      401.77      395.41     10.94 o 
   1  -5   6      115.22      118.31      4.36 o 
   2  -5   6      361.74      361.83     21.70 o 
   3  -5   6       76.88       60.25      8.03 o 
   4  -5   6        1.24        2.63      2.85 o 
   5  -5   6       18.24       14.52      3.73 o 
   6  -5   6        3.39        4.06      2.18 o 
   7  -5   6        9.63        9.73      1.81 o 
  -8  -4   6        2.48        5.91      3.24 o 
  -7  -4   6       10.62       11.46      5.11 o 
  -6  -4   6       91.34       74.48      9.74 o 
  -5  -4   6        1.26        3.12      3.16 o 
  -4  -4   6       73.95       77.53     14.87 o 
  -3  -4   6      277.19      309.62     15.51 o 
  -2  -4   6     3105.65     3555.46     35.60 o 
  -1  -4   6     1118.49     1104.14     42.06 o 
   0  -4   6     5030.30     5157.30     44.20 o 
   1  -4   6      570.88      604.31     28.47 o 
   2  -4   6       12.51       14.24      2.49 o 
   3  -4   6        2.65        1.14      3.38 o 
   4  -4   6      104.92      100.76      7.84 o 
   5  -4   6        0.01        0.78      2.25 o 
   6  -4   6        1.08        1.34      2.13 o 
   7  -4   6        0.06        0.05      1.52 o 
  -8  -3   6        0.01        0.65      2.59 o 
  -7  -3   6        0.50        0.75      3.10 o 
  -6  -3   6        8.17       10.31      4.99 o 
  -5  -3   6       21.17       13.79      4.57 o 
  -4  -3   6       73.62       95.51      7.52 o 
  -3  -3   6      384.75      417.41     23.55 o 
  -2  -3   6     2590.69     2884.51     41.34 o 
  -1  -3   6      832.42     1020.79     26.57 o 
   0  -3   6      136.79      155.27      5.46 o 
   1  -3   6      681.08      591.08     13.82 o 
   2  -3   6        3.16        2.81      5.66 o 
   3  -3   6       27.03       26.87      4.41 o 
   4  -3   6       20.66       14.11      8.21 o 
   5  -3   6        0.62        0.79      1.84 o 
   6  -3   6        0.73        0.55      1.70 o 
   7  -3   6       14.38       17.64      2.73 o 
   8  -3   6       20.25       16.11      3.04 o 
  -8  -2   6        0.05        0.69      2.61 o 
  -7  -2   6        0.30        0.05      3.15 o 
  -6  -2   6      137.50      142.43     13.80 o 
  -5  -2   6       69.51       64.31      5.49 o 
  -4  -2   6     1527.40     1790.87     98.62 o 
  -3  -2   6       83.18       94.12      6.70 o 
  -2  -2   6     1336.98     1337.10     31.81 o 
  -1  -2   6        5.14        0.35      2.26 o 
   0  -2   6       20.55       20.04      3.59 o 
   1  -2   6      202.64      211.66     20.58 o 
   2  -2   6      532.35      531.71     18.80 o 
   3  -2   6       16.34        9.18      2.56 o 
   4  -2   6       42.60       38.91     10.68 o 
   5  -2   6       83.85       84.31      5.86 o 
   6  -2   6       12.71        7.28      2.75 o 
   7  -2   6        0.00        0.31      1.39 o 
   8  -2   6        4.29        4.06      2.20 o 
  -8  -1   6        1.72        2.64      3.43 o 
  -7  -1   6       44.87       47.90      8.95 o 
  -6  -1   6      132.93      131.59     12.01 o 
  -5  -1   6        6.76        9.78      2.97 o 
  -4  -1   6      391.74      386.24     14.01 o 
  -3  -1   6      102.69      123.62     10.68 o 
  -2  -1   6      450.86      471.79     20.12 o 
  -1  -1   6       34.06       24.16      6.92 o 
   0  -1   6     1769.33     1896.12     45.88 o 
   1  -1   6        0.00        1.84      8.45 o 
   2  -1   6        4.84        4.25      3.48 o 
   3  -1   6       30.55       29.33      3.06 o 
   4  -1   6       23.84       22.89      8.39 o 
   5  -1   6        0.08        0.58      1.61 o 
   6  -1   6       54.64       49.41      8.79 o 
   7  -1   6        0.69        0.07      1.92 o 
   8  -1   6        4.30        2.03      1.97 o 
  -8   0   6       37.79       27.59      4.79 o 
  -7   0   6        2.93        1.00      2.26 o 
  -6   0   6      361.79      346.48     14.43 o 
  -5   0   6      100.72       86.27      5.51 o 
  -4   0   6       16.16       15.25      4.12 o 
  -3   0   6       10.19       21.09      5.96 o 
  -2   0   6       37.61       49.74      5.88 o 
  -1   0   6     1022.07     1126.26     32.94 o 
   0   0   6       27.98       32.22     12.81 o 
   1   0   6      262.90      285.24     13.27 o 
   2   0   6      316.00      333.84     13.37 o 
   3   0   6      157.10      170.37     14.41 o 
   4   0   6        6.77        8.26      1.96 o 
   5   0   6        1.87        3.88      2.92 o 
   6   0   6        0.02        1.92      2.22 o 
   7   0   6        0.05        0.43      1.95 o 
  -8   1   6       43.19       40.95      4.34 o 
  -7   1   6        2.08       11.36      3.76 o 
  -6   1   6       10.16       10.91      2.81 o 
  -5   1   6        0.83        2.11      1.41 o 
  -4   1   6      386.92      406.80     16.30 o 
  -3   1   6      543.56      524.65     17.11 o 
  -2   1   6        8.21        7.06      3.31 o 
  -1   1   6     2894.76     3008.33     54.17 o 
   0   1   6        7.20        2.31      4.35 o 
   1   1   6     1499.22     1667.54     23.71 o 
   2   1   6        0.08        0.82      3.26 o 
   3   1   6      208.58      210.27     22.24 o 
   4   1   6       52.52       51.41      5.32 o 
   5   1   6        0.58        1.02      2.19 o 
   6   1   6        5.09        6.33      2.22 o 
   7   1   6        2.55        1.85      2.23 o 
  -8   2   6        9.83        2.59      1.69 o 
  -7   2   6        0.07        1.12      2.29 o 
  -6   2   6        0.33        2.05      3.87 o 
  -5   2   6        3.98        3.60      1.88 o 
  -4   2   6       75.04       79.56      9.78 o 
  -3   2   6      328.95      297.59     18.65 o 
  -2   2   6     1391.59     1353.80     34.53 o 
  -1   2   6      385.28      423.83     14.79 o 
   1   2   6       95.27       78.68      5.89 o 
   2   2   6       67.52       63.74      4.41 o 
   3   2   6        8.62        5.27      7.90 o 
   4   2   6        3.46        3.17      2.67 o 
   5   2   6       17.40       11.37      2.47 o 
   6   2   6        1.62        0.99      2.02 o 
   7   2   6        3.49        3.95      1.94 o 
  -8   3   6        3.20        3.62      2.03 o 
  -7   3   6        0.47        7.27      2.66 o 
  -6   3   6        4.88        0.51      3.56 o 
  -5   3   6        4.73        2.44      2.05 o 
  -4   3   6        8.76       10.08      3.21 o 
  -3   3   6     1273.84     1219.68     37.60 o 
  -2   3   6        0.50        2.69      2.04 o 
  -1   3   6     1825.26     1880.47     46.95 o 
   0   3   6       34.59       30.76      7.99 o 
   1   3   6      116.87      127.20      6.85 o 
   2   3   6       99.15      100.02     15.25 o 
   3   3   6      465.47      467.70     16.20 o 
   4   3   6       12.86        8.86      2.41 o 
   5   3   6        2.31        1.07      2.05 o 
   6   3   6        1.09        4.34      2.20 o 
   7   3   6       37.29       41.09      3.76 o 
  -8   4   6        0.28        0.08      1.56 o 
  -7   4   6        5.79        5.33      2.99 o 
  -6   4   6       25.61       28.18      4.11 o 
  -5   4   6      280.31      267.99     14.15 o 
  -4   4   6       79.20       95.78      6.66 o 
  -3   4   6      567.62      576.06     30.38 o 
  -2   4   6        0.73        4.32      2.97 o 
  -1   4   6       23.30       16.49      5.56 o 
   0   4   6       31.95       34.71      4.77 o 
   1   4   6       13.97       19.77      3.47 o 
   2   4   6       66.52       69.23     12.82 o 
   3   4   6       19.50       16.19      4.10 o 
   4   4   6        3.26       13.31      4.05 o 
   5   4   6       74.38       71.68      7.34 o 
   6   4   6        2.02        1.20      2.15 o 
   7   4   6       56.86       50.99      5.06 o 
  -8   5   6       13.16       12.27      4.56 o 
  -7   5   6       27.99       35.83      4.57 o 
  -6   5   6       23.91       25.08      4.61 o 
  -5   5   6      416.45      435.97     22.53 o 
  -4   5   6       89.04       90.42      5.49 o 
  -3   5   6        3.42        5.53      2.92 o 
  -2   5   6       47.60       47.82      5.03 o 
  -1   5   6       16.33       16.83      6.93 o 
   0   5   6       99.32      122.27     10.83 o 
   1   5   6        7.90        5.73      2.30 o 
   2   5   6      109.21      123.02      7.63 o 
   3   5   6      172.28      178.77     10.94 o 
   4   5   6       40.55       46.20      6.25 o 
   5   5   6      188.36      186.30     17.20 o 
   6   5   6        4.39        5.11      3.27 o 
  -8   6   6        0.04        0.00      2.12 o 
  -7   6   6      117.31      132.00      9.21 o 
  -6   6   6        8.43       14.77      3.76 o 
  -5   6   6      118.49      116.72     11.77 o 
  -4   6   6        0.94        2.95      2.21 o 
  -3   6   6      152.56      146.12      9.83 o 
  -2   6   6        4.30        7.43      2.93 o 
  -1   6   6      188.66      165.28     18.26 o 
   0   6   6       60.55       64.40      5.07 o 
   1   6   6        4.68        3.48      1.71 o 
   2   6   6       49.48       45.59      4.67 o 
   3   6   6      574.15      536.95     16.73 o 
   4   6   6        1.97        0.57      1.79 o 
   5   6   6       88.12       92.75      6.90 o 
   6   6   6        4.50        3.83      2.31 o 
  -7   7   6        5.63        5.82      3.63 o 
  -6   7   6       36.66       45.92      7.25 o 
  -5   7   6       35.08       41.71      7.52 o 
  -4   7   6       43.52       48.84      6.34 o 
  -3   7   6      240.17      248.17      9.80 o 
  -2   7   6      649.96      700.38     23.02 o 
  -1   7   6      194.02      188.75     13.83 o 
   0   7   6        0.25        0.23      2.88 o 
   1   7   6      581.92      593.09     20.36 o 
   2   7   6      145.18      158.01      9.56 o 
   3   7   6      294.15      269.46     15.72 o 
   4   7   6        9.88        7.13      2.34 o 
   5   7   6        3.46        4.31      1.76 o 
  -7   8   6        8.35       15.88      4.11 o 
  -6   8   6        0.95        1.96      2.59 o 
  -5   8   6       64.49       73.66      6.62 o 
  -4   8   6       61.74       72.06      6.33 o 
  -3   8   6      244.09      281.43     13.28 o 
  -2   8   6      133.07      142.15      8.25 o 
  -1   8   6        1.78        3.07      3.22 o 
   0   8   6      394.20      400.76     22.83 o 
   1   8   6      394.63      366.08     18.84 o 
   2   8   6        4.69        4.13      4.13 o 
   3   8   6       20.18       17.73      3.13 o 
   4   8   6        2.09        1.60      2.79 o 
   5   8   6        0.34        0.06      1.54 o 
  -7   9   6        2.63        4.69      2.22 o 
  -6   9   6        0.50        0.01      2.78 o 
  -5   9   6        0.09        0.07      2.26 o 
  -4   9   6       47.76       36.09      4.77 o 
  -3   9   6       87.99      105.86      8.41 o 
  -2   9   6      413.71      447.57     30.78 o 
  -1   9   6     1084.57     1118.80     31.36 o 
   0   9   6       37.93       31.95      8.73 o 
   1   9   6      151.14      135.43     13.58 o 
   2   9   6       64.44       74.43      8.94 o 
   3   9   6        0.01        1.23      1.84 o 
   4   9   6        1.51        4.74      2.50 o 
  -6  10   6       10.68       13.34      3.44 o 
  -5  10   6       41.28       41.13      4.58 o 
  -4  10   6       39.91       39.21      4.73 o 
  -3  10   6      158.04      195.03      8.31 o 
  -2  10   6        1.46        0.79      2.60 o 
  -1  10   6       10.55       17.01      2.65 o 
   0  10   6        8.08       10.27      2.21 o 
   1  10   6      162.38      171.36     13.89 o 
   2  10   6        0.36        0.03      1.87 o 
   3  10   6       52.12       52.92      7.61 o 
  -5  11   6       16.86       20.66      2.34 o 
  -4  11   6        1.40        0.12      1.75 o 
  -3  11   6        3.85        2.48      2.36 o 
  -2  11   6        1.93        1.41      2.10 o 
  -1  11   6        0.80        6.58      2.06 o 
   0  11   6        7.04        3.61      1.46 o 
   1  11   6        3.82        2.56      2.13 o 
   2  11   6        0.32        0.77      1.78 o 
   3  11   6        2.40        3.28      2.11 o 
  -4  12   6        0.14        0.24      2.04 o 
  -3  12   6        2.03        0.54      2.14 o 
  -2  12   6        0.17        0.58      1.73 o 
  -1  12   6        4.11        2.11      1.65 o 
   0  12   6        0.01        0.88      1.55 o 
   1  12   6        8.18        7.48      2.25 o 
  -2  13   6        0.07        1.26      1.91 o 
  -1 -15   7        8.31       12.37      2.68 o 
   0 -15   7        0.05        2.71      2.17 o 
   1 -15   7       15.57       14.66      3.23 o 
  -3 -14   7        0.01        0.77      1.78 o 
  -2 -14   7        0.14        4.80      2.68 o 
  -1 -14   7        4.54        5.36      1.97 o 
   0 -14   7        0.74        0.42      1.76 o 
   1 -14   7        0.69        0.41      1.54 o 
   2 -14   7        0.71        0.57      1.58 o 
   3 -14   7        1.00        0.03      2.40 o 
  -4 -13   7        4.27        5.86      2.48 o 
  -3 -13   7       13.59       20.99      4.13 o 
  -2 -13   7        3.29        4.45      3.21 o 
  -1 -13   7       15.28       12.52      4.40 o 
   0 -13   7        0.44        3.34      2.13 o 
   1 -13   7       19.08       21.97      3.78 o 
   2 -13   7        6.39        5.68      2.54 o 
   3 -13   7       10.42        4.33      2.16 o 
   4 -13   7       33.08       30.11      4.80 o 
   5 -13   7        4.81        3.52      1.72 o 
  -4 -12   7        0.72        0.01      2.13 o 
  -3 -12   7       51.13       63.81      5.16 o 
  -2 -12   7       39.83       39.10      6.70 o 
  -1 -12   7        2.80        5.29      3.18 o 
   0 -12   7        2.81        2.52      2.21 o 
   1 -12   7        0.08        1.89      2.57 o 
   2 -12   7       52.72       65.00      5.71 o 
   3 -12   7       31.91       28.17      7.42 o 
   4 -12   7        1.02        0.10      2.71 o 
   5 -12   7        0.64        5.34      1.75 o 
  -5 -11   7       12.66       15.92      3.85 o 
  -4 -11   7       91.36      104.59      8.90 o 
  -3 -11   7      188.29      202.55     14.16 o 
  -2 -11   7       16.91       14.86      4.56 o 
  -1 -11   7       76.68       85.01      9.63 o 
   0 -11   7      822.00      794.05     21.55 o 
   1 -11   7      368.84      338.40     16.01 o 
   2 -11   7      105.56      107.13      8.69 o 
   3 -11   7      125.94      129.55     11.31 o 
   4 -11   7        7.67       15.08      6.48 o 
   5 -11   7       16.92       16.69      4.04 o 
   6 -11   7        6.94        6.65      2.32 o 
  -6 -10   7        2.00        0.02      1.77 o 
  -5 -10   7        9.71        7.56      4.44 o 
  -4 -10   7       26.79       26.92      4.20 o 
  -3 -10   7       20.76       25.97      4.70 o 
  -2 -10   7      605.06      611.66     26.39 o 
  -1 -10   7     1952.13     1953.22     44.54 o 
   0 -10   7       86.74       88.72      7.03 o 
   1 -10   7      835.46      872.16     18.83 o 
   2 -10   7      110.24      107.68     13.47 o 
   3 -10   7       20.32       18.36      4.18 o 
   4 -10   7        4.21        3.69      2.96 o 
   5 -10   7        8.49        8.34      3.72 o 
   6 -10   7        0.00        0.15      1.90 o 
  -6  -9   7        0.02        0.33      3.13 o 
  -5  -9   7        0.97        0.03      2.33 o 
  -4  -9   7      108.04      123.17      8.79 o 
  -3  -9   7      284.69      271.75     13.30 o 
  -2  -9   7      126.93      116.76      7.85 o 
  -1  -9   7      213.87      222.69     10.50 o 
   0  -9   7      456.85      447.21     11.65 o 
   1  -9   7      122.22      130.41      6.26 o 
   2  -9   7       20.36       16.14      4.74 o 
   3  -9   7       33.73       27.50      4.41 o 
   4  -9   7      113.52      103.71      9.73 o 
   5  -9   7        0.46        2.39      2.99 o 
   6  -9   7        0.48        3.77      4.04 o 
   7  -9   7        0.67        0.97      2.22 o 
  -7  -8   7        0.59        1.56      1.76 o 
  -6  -8   7       30.34       32.85      6.67 o 
  -5  -8   7      106.18      126.67      8.15 o 
  -4  -8   7      300.91      307.40     18.83 o 
  -3  -8   7      685.93      709.77     25.33 o 
  -2  -8   7      376.83      361.26     10.98 o 
  -1  -8   7        1.29        2.10      4.09 o 
   0  -8   7       35.04       42.87      5.60 o 
   1  -8   7       24.75       26.54      4.04 o 
   2  -8   7       53.42       50.87      3.29 o 
   3  -8   7      125.20      116.15     10.59 o 
   4  -8   7        0.17        0.69      4.89 o 
   5  -8   7       15.50       21.24      3.15 o 
   6  -8   7       34.00       37.54      5.06 o 
   7  -8   7        5.46        6.55      3.38 o 
  -7  -7   7       11.62       17.77      4.46 o 
  -6  -7   7      193.53      197.49     14.59 o 
  -5  -7   7      218.63      227.68     17.00 o 
  -4  -7   7      104.01      108.78      8.39 o 
  -3  -7   7       18.92       31.97     12.99 o 
  -2  -7   7        0.54        0.61      5.96 o 
  -1  -7   7       51.20       39.08     11.53 o 
   0  -7   7       61.16       58.78      7.65 o 
   1  -7   7        4.82        2.46      3.15 o 
   2  -7   7       47.45       44.50      8.44 o 
   3  -7   7       13.12       16.69      3.92 o 
   4  -7   7      668.76      648.38     17.85 o 
   5  -7   7        9.77        4.24      2.13 o 
   6  -7   7       99.32       91.35      6.96 o 
   7  -7   7        7.30        2.57      3.24 o 
  -7  -6   7       64.69       57.04      7.29 o 
  -6  -6   7      132.90      147.67     12.99 o 
  -5  -6   7       64.09       62.57      5.79 o 
  -4  -6   7       95.39       95.17      5.02 o 
  -3  -6   7      191.41      209.46     12.15 o 
  -2  -6   7        2.74       10.41      7.17 o 
  -1  -6   7        0.01        0.13      3.22 o 
   0  -6   7        8.61       10.18      1.60 o 
   1  -6   7        0.01        0.19      2.27 o 
   2  -6   7      551.42      552.31     25.48 o 
   3  -6   7      258.92      245.12     17.42 o 
   4  -6   7      394.29      384.22     11.30 o 
   5  -6   7      112.54      121.90      9.60 o 
   6  -6   7        0.05        0.20      2.07 o 
   7  -6   7        1.70        4.25      3.13 o 
  -7  -5   7       23.06       25.38      5.84 o 
  -6  -5   7        0.13        0.13      3.31 o 
  -5  -5   7       26.46       27.89      4.34 o 
  -4  -5   7       19.53       23.96      2.79 o 
  -3  -5   7      388.34      419.09     18.40 o 
  -2  -5   7      161.13      204.37     17.52 o 
  -1  -5   7        5.76        6.86      3.28 o 
   0  -5   7      802.39      956.43     17.78 o 
   1  -5   7      212.48      210.03     18.28 o 
   2  -5   7     2314.59     2108.80     50.47 o 
   3  -5   7      416.74      375.50     23.42 o 
   4  -5   7        3.05        2.07      2.20 o 
   5  -5   7        4.50        3.01      2.46 o 
   6  -5   7        3.73        8.79      2.60 o 
   7  -5   7        0.00        0.00      1.68 o 
  -8  -4   7        6.16       10.08      3.06 o 
  -7  -4   7        0.00        0.38      3.74 o 
  -6  -4   7       18.05       16.19      3.83 o 
  -5  -4   7       12.30        7.03      3.49 o 
  -4  -4   7       74.26       71.22     13.44 o 
  -3  -4   7      111.71      135.72      9.94 o 
  -2  -4   7       55.68       57.28      3.78 o 
  -1  -4   7     2344.59     2766.10     51.50 o 
   0  -4   7      929.56      962.47     33.40 o 
   1  -4   7      314.12      332.02     11.93 o 
   2  -4   7      533.29      483.72     19.57 o 
   3  -4   7        2.95        1.30      2.74 o 
   4  -4   7       21.69       21.27      3.93 o 
   5  -4   7        1.64        3.66      3.30 o 
   6  -4   7        0.65        4.31      2.61 o 
   7  -4   7        0.00        0.53      1.78 o 
  -8  -3   7        0.18        0.12      1.95 o 
  -7  -3   7        0.01        0.43      2.29 o 
  -6  -3   7        5.44        5.49      3.91 o 
  -5  -3   7       29.05       27.27      4.58 o 
  -4  -3   7      138.12      164.22     12.51 o 
  -3  -3   7       96.83       91.78      8.70 o 
  -2  -3   7     3051.48     3058.85     49.12 o 
  -1  -3   7      568.25      608.57     25.29 o 
   0  -3   7     2362.81     2448.62     39.30 o 
   1  -3   7      195.59      192.65      6.05 o 
   2  -3   7      106.87       95.52     14.12 o 
   3  -3   7       52.16       43.79      9.16 o 
   4  -3   7        1.61        0.24      1.81 o 
   5  -3   7        2.86        5.25      2.81 o 
   6  -3   7        9.53        6.50      2.40 o 
   7  -3   7       17.91       21.21      2.61 o 
  -8  -2   7        3.87        0.51      2.30 o 
  -7  -2   7        9.27       17.52      4.00 o 
  -6  -2   7       10.99       14.16      4.17 o 
  -5  -2   7        8.83        4.81      2.26 o 
  -4  -2   7       89.47      105.17      9.55 o 
  -3  -2   7      274.14      275.00     13.87 o 
  -2  -2   7     1467.52     1526.69     36.49 o 
  -1  -2   7     1526.52     1484.98     38.28 o 
   0  -2   7      168.46      141.04      3.83 o 
   1  -2   7      383.89      413.91     11.20 o 
   2  -2   7      311.24      300.60     21.02 o 
   3  -2   7       15.37       13.90      3.60 o 
   4  -2   7       53.25       53.78      5.26 o 
   5  -2   7      112.23      102.02      5.64 o 
   6  -2   7        5.73        6.05      2.54 o 
   7  -2   7       17.28       16.76      2.48 o 
  -8  -1   7        0.84        1.30      1.73 o 
  -7  -1   7        7.42        8.47      2.26 o 
  -6  -1   7       48.89       43.94      4.65 o 
  -5  -1   7        9.28        6.11      2.43 o 
  -4  -1   7      541.80      566.28     18.62 o 
  -3  -1   7       82.36       92.58      8.54 o 
  -2  -1   7       10.53       14.46      2.75 o 
  -1  -1   7        0.03        0.00      4.20 o 
   0  -1   7      886.06      849.86     19.23 o 
   1  -1   7      134.52      132.84     19.78 o 
   2  -1   7       29.11       22.91      7.45 o 
   3  -1   7      568.80      637.89     24.35 o 
   4  -1   7       31.60       33.56      6.37 o 
   5  -1   7      110.44      105.75      7.82 o 
   6  -1   7       46.53       40.69      4.97 o 
   7  -1   7        1.66        2.41      2.06 o 
  -8   0   7        6.00        5.91      2.76 o 
  -7   0   7        3.97        5.58      2.22 o 
  -6   0   7       79.16       93.08      7.92 o 
  -5   0   7        3.59        4.90      2.34 o 
  -4   0   7       15.35       16.64      4.80 o 
  -3   0   7       59.54       50.59      9.62 o 
  -2   0   7       24.10       17.44      4.07 o 
  -1   0   7      503.83      472.84     25.63 o 
   0   0   7      115.83      138.32     20.79 o 
   1   0   7       31.83       51.59      9.14 o 
   2   0   7      694.48      700.68     19.39 o 
   3   0   7      701.44      786.62     33.67 o 
   4   0   7       52.12       57.32      4.34 o 
   5   0   7        0.68        1.35      2.05 o 
   6   0   7       44.75       40.81      5.23 o 
   7   0   7        0.43        0.01      1.67 o 
  -8   1   7       32.42       40.50      5.74 o 
  -7   1   7        1.07        0.66      2.37 o 
  -6   1   7        3.66        7.92      2.62 o 
  -5   1   7        1.23        1.57      1.76 o 
  -4   1   7       68.43       63.91      7.64 o 
  -3   1   7      397.15      375.33     13.44 o 
  -2   1   7       77.36       83.13      9.79 o 
  -1   1   7      486.54      488.48     15.99 o 
   0   1   7        7.63       12.18     11.94 o 
   1   1   7      815.83     1002.76     24.24 o 
   2   1   7      630.36      703.94     18.52 o 
   3   1   7      351.93      422.25     21.09 o 
   4   1   7      270.38      261.55     11.13 o 
   5   1   7       39.74       34.00      5.30 o 
   6   1   7        0.04        0.13      2.02 o 
   7   1   7        0.00        0.00      1.58 o 
  -8   2   7       17.04       17.71      2.64 o 
  -7   2   7        1.49        1.79      2.48 o 
  -6   2   7        6.54       14.39      4.09 o 
  -5   2   7       13.78        5.71      5.03 o 
  -4   2   7      106.54       95.33      7.19 o 
  -3   2   7        2.89       12.43      5.90 o 
  -2   2   7      689.57      664.91     29.31 o 
  -1   2   7     8119.67     8349.12     86.83 o 
   0   2   7      600.71      641.84     18.99 o 
   1   2   7     1599.00     1959.12    107.93 o 
   2   2   7       81.79      109.97      9.52 o 
   3   2   7       18.33       14.58      4.39 o 
   4   2   7       87.23       72.45      6.18 o 
   5   2   7        0.11        1.84      2.43 o 
   6   2   7       10.53        8.22      2.40 o 
   7   2   7        0.45        0.74      1.37 o 
  -8   3   7        0.15        3.75      4.01 o 
  -7   3   7        2.56        2.23      2.44 o 
  -6   3   7        0.08        0.79      3.93 o 
  -5   3   7       36.86       43.52      3.93 o 
  -4   3   7        4.58        5.03      2.12 o 
  -3   3   7      936.21      863.04     34.78 o 
  -2   3   7      319.36      324.19     16.04 o 
  -1   3   7      633.88      683.87     33.60 o 
   0   3   7      733.14      792.42     24.45 o 
   1   3   7        3.00        7.74      3.74 o 
   2   3   7      298.33      338.85     19.04 o 
   3   3   7      142.97      134.58      6.24 o 
   4   3   7       73.24       78.58      4.67 o 
   5   3   7       12.25       17.78      2.85 o 
   6   3   7        3.38        2.45      2.76 o 
   7   3   7        6.90        6.68      2.84 o 
  -8   4   7        0.40        0.82      2.31 o 
  -7   4   7        0.04        0.63      1.97 o 
  -6   4   7       14.15       14.38      6.22 o 
  -5   4   7      121.93      108.25     12.72 o 
  -4   4   7       28.02       29.57      3.90 o 
  -3   4   7      277.26      273.75     20.80 o 
  -2   4   7        7.38        8.90      7.45 o 
  -1   4   7        5.90        6.32      2.19 o 
   0   4   7       44.73       44.70      3.44 o 
   1   4   7      157.24      196.84      9.78 o 
   2   4   7      288.71      333.21     11.03 o 
   3   4   7        4.20        5.41      3.35 o 
   4   4   7      219.66      255.77     11.94 o 
   5   4   7        8.87        6.44      3.12 o 
   6   4   7       12.02       13.20      3.05 o 
  -8   5   7        0.12        0.01      2.04 o 
  -7   5   7        0.35        2.65      2.76 o 
  -6   5   7       26.83       27.44      5.32 o 
  -5   5   7       10.49       10.40      3.66 o 
  -4   5   7       21.04       23.05      3.23 o 
  -3   5   7      152.40      159.68      8.28 o 
  -2   5   7        0.38        0.01      4.15 o 
  -1   5   7        7.01        5.51      6.36 o 
   0   5   7       23.62       25.08      2.89 o 
   1   5   7       15.83        9.13      7.21 o 
   2   5   7        2.50        2.28      1.77 o 
   3   5   7       13.40       15.32      4.06 o 
   4   5   7       68.08       74.39      7.36 o 
   5   5   7      175.58      174.86     12.47 o 
   6   5   7        0.04        0.91      2.25 o 
  -8   6   7        2.47        6.34      2.33 o 
  -7   6   7        5.62        9.23      3.39 o 
  -6   6   7       13.75       17.24      4.84 o 
  -5   6   7        7.59       12.66      4.22 o 
  -4   6   7        4.22        4.15      3.52 o 
  -3   6   7       24.19       17.53      3.57 o 
  -2   6   7      210.24      214.26      7.36 o 
  -1   6   7       34.83       32.97      6.84 o 
   0   6   7      125.28      113.83      7.15 o 
   1   6   7       52.21       50.79      5.35 o 
   2   6   7       11.89       10.99      2.99 o 
   3   6   7      395.60      371.38     14.18 o 
   4   6   7        2.77        6.17      1.94 o 
   5   6   7       93.00      106.02     13.54 o 
  -7   7   7       13.29       18.30      4.42 o 
  -6   7   7        2.88        0.36      2.61 o 
  -5   7   7        0.18        3.51      3.80 o 
  -4   7   7        3.88        2.93      3.04 o 
  -3   7   7       44.64       55.37      6.26 o 
  -2   7   7       32.34       32.30      5.11 o 
  -1   7   7        0.02        0.04      2.74 o 
   0   7   7      169.41      158.77      8.78 o 
   1   7   7      100.93      101.69      8.52 o 
   2   7   7       26.03       34.87      5.09 o 
   3   7   7      125.26      129.94      8.69 o 
   4   7   7        1.44        5.78      2.21 o 
   5   7   7        0.93        1.75      1.56 o 
  -7   8   7        0.38        0.12      1.38 o 
  -6   8   7        5.83       10.74      3.77 o 
  -5   8   7        5.63        6.40      2.72 o 
  -4   8   7        0.06        0.09      2.33 o 
  -3   8   7        0.86        3.06      1.99 o 
  -2   8   7        2.38        7.02      5.63 o 
  -1   8   7      343.33      329.65     20.94 o 
   0   8   7        5.16        4.64      3.50 o 
   1   8   7      473.55      446.58     20.86 o 
   2   8   7       16.27       15.89      3.81 o 
   3   8   7        2.39        2.89      2.20 o 
   4   8   7        0.51        1.64      2.33 o 
  -6   9   7        0.73        1.49      2.12 o 
  -5   9   7        2.54        4.36      2.26 o 
  -4   9   7        9.19       11.48      2.91 o 
  -3   9   7       18.39       16.99      3.09 o 
  -2   9   7        5.76        4.35      2.11 o 
  -1   9   7       11.48       12.86      4.21 o 
   0   9   7        6.25        9.88      3.96 o 
   1   9   7       23.79       21.86      4.39 o 
   2   9   7       28.20       28.32      4.31 o 
   3   9   7       24.59       32.09      5.62 o 
   4   9   7        5.41        7.01      2.38 o 
  -5  10   7       13.58       22.71      2.84 o 
  -4  10   7        2.42        2.48      2.61 o 
  -3  10   7        5.90        9.85      2.11 o 
  -2  10   7        1.96        4.21      3.04 o 
  -1  10   7       11.22       12.40      3.23 o 
   0  10   7       15.36       21.19      3.61 o 
   1  10   7       40.20       36.04      3.81 o 
   2  10   7        0.02        0.17      1.55 o 
   3  10   7       12.66       11.43      3.22 o 
  -4  11   7        0.00        0.01      2.64 o 
  -3  11   7       36.78       41.00      6.64 o 
  -2  11   7        0.00        1.78      2.17 o 
  -1  11   7        0.04        1.47      1.68 o 
   0  11   7        1.41        2.90      1.78 o 
   1  11   7       21.54       16.63      2.50 o 
   2  11   7       12.25        9.52      1.79 o 
  -3  12   7        2.56        2.59      2.41 o 
  -2  12   7        6.59        8.28      1.62 o 
  -1  12   7        9.04        8.20      1.81 o 
   0  12   7        0.22        1.04      1.96 o 
   0 -15   8        0.13        2.70      2.05 o 
  -2 -14   8        0.48        0.04      1.31 o 
  -1 -14   8       14.48       18.96      3.01 o 
   0 -14   8        0.06        0.51      1.61 o 
   1 -14   8       18.50       17.92      3.02 o 
   2 -14   8       17.35       26.22      4.46 o 
   3 -14   8        4.54        8.20      3.13 o 
  -4 -13   8        1.22        2.00      1.84 o 
  -3 -13   8        0.00        0.00      2.48 o 
  -2 -13   8        7.64        9.94      2.43 o 
  -1 -13   8        6.08        3.12      2.24 o 
   0 -13   8        1.98        2.85      2.22 o 
   1 -13   8        0.42        2.43      2.12 o 
   2 -13   8        1.77        2.17      2.50 o 
   3 -13   8       12.88        9.63      3.74 o 
   4 -13   8       11.70        7.14      2.84 o 
   5 -13   8      100.44      119.32      7.84 o 
  -4 -12   8        0.59        1.46      1.65 o 
  -3 -12   8       33.95       41.67      4.20 o 
  -2 -12   8        6.74        7.09      3.51 o 
  -1 -12   8       53.28       48.87      5.50 o 
   0 -12   8       81.68       79.75      7.10 o 
   1 -12   8        1.75        2.41      2.73 o 
   2 -12   8       94.89       94.36     10.98 o 
   3 -12   8      228.75      242.98     17.52 o 
   4 -12   8        4.08        3.05      4.21 o 
   5 -12   8       34.87       29.65      3.20 o 
  -5 -11   8        1.53       10.13      2.73 o 
  -4 -11   8        5.97        0.06      2.59 o 
  -3 -11   8       59.51       63.48      8.44 o 
  -2 -11   8        6.21        9.19      4.56 o 
  -1 -11   8      235.27      249.23     17.48 o 
   0 -11   8       70.33       62.75      7.81 o 
   1 -11   8      423.69      436.76     15.94 o 
   2 -11   8       13.25       11.93      5.49 o 
   3 -11   8      221.21      214.55     15.18 o 
   4 -11   8        6.42        8.12      5.52 o 
   5 -11   8        1.60        1.95      2.31 o 
   6 -11   8        0.88        2.98      2.60 o 
  -6 -10   8        1.47        0.93      1.85 o 
  -5 -10   8        0.18        0.03      2.48 o 
  -4 -10   8       76.23       91.38      6.96 o 
  -3 -10   8        4.09        5.69      2.62 o 
  -2 -10   8       19.93       16.92      5.17 o 
  -1 -10   8       60.35       55.72      7.87 o 
   0 -10   8      157.74      158.61      8.99 o 
   1 -10   8        0.09        0.09      3.51 o 
   2 -10   8       55.42       65.00      8.79 o 
   3 -10   8        4.10        7.72      5.79 o 
   4 -10   8       10.32       11.30      6.73 o 
   5 -10   8       12.79        9.99      2.82 o 
   6 -10   8        6.94        0.69      2.58 o 
  -6  -9   8        1.03        2.45      3.44 o 
  -5  -9   8        0.00        2.30      2.33 o 
  -4  -9   8        2.98        4.04      2.71 o 
  -3  -9   8       86.21       92.47      7.53 o 
  -2  -9   8      641.76      665.58     14.79 o 
  -1  -9   8     1142.17     1140.81     22.18 o 
   0  -9   8      660.39      643.07     17.13 o 
   1  -9   8      891.68      897.85     31.71 o 
   2  -9   8       90.22       93.90      9.00 o 
   3  -9   8       63.22       61.27      7.03 o 
   4  -9   8        0.82        0.91      4.57 o 
   5  -9   8       12.95        8.46      5.09 o 
   6  -9   8       19.25       26.01      5.28 o 
   7  -9   8        1.98        0.00      2.06 o 
  -6  -8   8        0.27        4.64      2.29 o 
  -5  -8   8       20.44       21.15      6.17 o 
  -4  -8   8      400.84      391.24     14.21 o 
  -3  -8   8      290.92      289.77     12.61 o 
  -2  -8   8       44.76       47.16      4.98 o 
  -1  -8   8       16.68        9.37      2.55 o 
   0  -8   8      317.31      285.90     11.88 o 
   1  -8   8       18.84       19.46      3.23 o 
   2  -8   8       41.75       39.14      3.88 o 
   3  -8   8      226.26      240.75      8.71 o 
   4  -8   8       28.84       23.52      5.77 o 
   5  -8   8       85.16       79.41     11.85 o 
   6  -8   8       30.59       25.62      6.42 o 
   7  -8   8        8.29       11.41      4.05 o 
  -7  -7   8        2.90        0.68      2.91 o 
  -6  -7   8       68.79       65.68      8.65 o 
  -5  -7   8      115.92      129.96      7.99 o 
  -4  -7   8      121.73      128.11      8.34 o 
  -3  -7   8      195.33      218.71      9.55 o 
  -2  -7   8       13.04        9.66      6.01 o 
  -1  -7   8      155.36      163.07      9.55 o 
   0  -7   8       37.49       38.02      8.37 o 
   1  -7   8       64.80       66.10      7.72 o 
   2  -7   8        0.55        4.24      4.40 o 
   3  -7   8       35.60       29.47      4.91 o 
   4  -7   8       17.37       18.32      5.11 o 
   5  -7   8        3.70        5.77      5.38 o 
   6  -7   8       30.14       22.46      3.23 o 
   7  -7   8        6.90       13.98      4.20 o 
  -7  -6   8       12.57        5.65      3.85 o 
  -6  -6   8      130.05      141.64     12.40 o 
  -5  -6   8       13.08       12.33      3.65 o 
  -4  -6   8       36.68       40.81      4.34 o 
  -3  -6   8        7.66       10.06      5.18 o 
  -2  -6   8      262.94      325.20     14.27 o 
  -1  -6   8        1.94        0.32      6.42 o 
   0  -6   8       67.80       81.41      5.05 o 
   1  -6   8      212.96      181.53     12.11 o 
   2  -6   8      175.06      187.55     15.93 o 
   3  -6   8       54.71       55.66      4.12 o 
   4  -6   8      419.82      440.82     15.07 o 
   5  -6   8        1.14        2.39      2.69 o 
   6  -6   8       20.84       20.38      4.11 o 
   7  -6   8        4.78        2.68      1.85 o 
  -7  -5   8       73.66       93.04      9.28 o 
  -6  -5   8        0.25        1.52      2.21 o 
  -5  -5   8        0.26        1.20      2.41 o 
  -4  -5   8       13.01       10.65      4.93 o 
  -3  -5   8      190.38      244.58     20.48 o 
  -2  -5   8        1.91        2.96      2.71 o 
  -1  -5   8     1084.53     1219.94     30.26 o 
   0  -5   8       60.60       78.75     14.46 o 
   1  -5   8      168.35      181.48     17.93 o 
   2  -5   8      836.39      844.51     33.77 o 
   3  -5   8        5.20        3.48      2.74 o 
   4  -5   8       98.00      103.70      6.61 o 
   5  -5   8        1.49       12.79      4.02 o 
   6  -5   8        1.10        1.82      2.30 o 
   7  -5   8        2.10        1.25      1.54 o 
  -7  -4   8        1.54        4.59      2.08 o 
  -6  -4   8       44.95       41.78      5.55 o 
  -5  -4   8        9.44       18.00      3.59 o 
  -4  -4   8       13.65       12.05      2.48 o 
  -3  -4   8       12.16       24.65      4.53 o 
  -2  -4   8      772.41      714.58     28.08 o 
  -1  -4   8      727.18      966.48     27.55 o 
   0  -4   8     1512.90     1766.31     48.43 o 
   1  -4   8      194.60      198.87     19.94 o 
   2  -4   8      426.79      485.53     21.76 o 
   3  -4   8        2.85        0.41      2.82 o 
   4  -4   8        1.04        0.85      1.83 o 
   5  -4   8       17.95       15.72      4.81 o 
   6  -4   8        0.46        0.19      2.34 o 
   7  -4   8        1.45        2.48      1.75 o 
  -8  -3   8        2.75        3.34      2.52 o 
  -7  -3   8        1.71        4.24      3.76 o 
  -6  -3   8        3.15        3.62      2.73 o 
  -5  -3   8       27.07       28.40      3.37 o 
  -4  -3   8      126.03      108.30      8.52 o 
  -3  -3   8      112.29      127.79     11.58 o 
  -2  -3   8       39.22       68.35      9.83 o 
  -1  -3   8      527.14      623.85     21.24 o 
   0  -3   8     1761.97     1946.10     38.39 o 
   1  -3   8     2204.62     2100.08     54.25 o 
   2  -3   8      825.63      809.11     27.20 o 
   3  -3   8       39.94       41.38      7.86 o 
   4  -3   8       37.10       41.91      4.15 o 
   5  -3   8       51.87       54.17      4.02 o 
   6  -3   8        1.02        0.15      1.71 o 
   7  -3   8       10.58       11.86      2.99 o 
  -8  -2   8        2.19        3.54      2.57 o 
  -7  -2   8        1.81        1.70      2.12 o 
  -6  -2   8       32.51       34.91      4.16 o 
  -5  -2   8        2.45        3.60      1.90 o 
  -4  -2   8       59.19       59.98      7.10 o 
  -3  -2   8       26.16       14.47      4.02 o 
  -2  -2   8      482.01      452.36     20.77 o 
  -1  -2   8       18.54       23.23      8.81 o 
   0  -2   8      739.72      762.21     21.06 o 
   1  -2   8      567.23      568.71     32.93 o 
   2  -2   8       52.60       70.59     13.46 o 
   3  -2   8       37.41       39.17      8.04 o 
   4  -2   8       42.97       48.02      3.63 o 
   5  -2   8       21.90       25.56      3.51 o 
   6  -2   8       32.04       35.94      4.89 o 
   7  -2   8       17.21       15.16      2.21 o 
  -8  -1   8        4.63        8.35      2.11 o 
  -7  -1   8        8.18        8.94      3.20 o 
  -6  -1   8        2.63       12.48      6.40 o 
  -5  -1   8       23.45       27.67      4.51 o 
  -4  -1   8      186.15      189.14     12.01 o 
  -3  -1   8      435.73      429.23     20.64 o 
  -2  -1   8      295.17      277.89     17.37 o 
  -1  -1   8      476.13      465.88     25.69 o 
   0  -1   8      152.50      159.76     22.05 o 
   1  -1   8      248.11      226.10     24.52 o 
   2  -1   8        0.08        0.04      4.10 o 
   3  -1   8       88.62      113.35     13.82 o 
   4  -1   8       68.39       62.22      9.91 o 
   5  -1   8       47.56       36.80      4.69 o 
   6  -1   8       23.78       21.40      3.65 o 
   7  -1   8        3.97        1.33      1.66 o 
  -8   0   8        0.05        0.17      1.44 o 
  -7   0   8        1.19        3.46      3.17 o 
  -6   0   8        0.55        0.87      2.02 o 
  -5   0   8      115.19      125.33      7.28 o 
  -4   0   8       18.38       18.89      4.75 o 
  -3   0   8      153.43      144.60     11.07 o 
  -2   0   8       96.89      100.80     11.40 o 
  -1   0   8      322.87      343.90     14.49 o 
   0   0   8      102.88      120.67     20.50 o 
   1   0   8       10.17        3.42     10.13 o 
   2   0   8      619.25      677.49     27.20 o 
   3   0   8      196.33      241.37     22.21 o 
   4   0   8      315.28      286.88     11.68 o 
   5   0   8      153.11      134.47      6.84 o 
   6   0   8       14.23       12.32      3.21 o 
   7   0   8        5.34        5.02      1.85 o 
  -8   1   8        4.08        6.49      3.14 o 
  -7   1   8        0.09        6.62      2.69 o 
  -6   1   8        0.26        0.87      1.87 o 
  -5   1   8       42.71       41.88      4.00 o 
  -4   1   8       29.06       20.90      5.86 o 
  -3   1   8       51.88       44.68     10.51 o 
  -2   1   8      220.08      203.58     15.55 o 
  -1   1   8      212.29      174.87      8.79 o 
   0   1   8      252.62      254.40      8.51 o 
   1   1   8      958.99     1078.50     29.04 o 
   2   1   8      457.81      572.99     18.70 o 
   3   1   8      253.70      258.25     11.98 o 
   4   1   8       41.86       36.14      5.68 o 
   5   1   8        5.88        5.22      3.23 o 
   6   1   8        0.00        0.09      1.91 o 
   7   1   8        7.20        5.58      1.80 o 
  -8   2   8        8.09       13.58      3.94 o 
  -7   2   8        2.92        0.31      1.15 o 
  -6   2   8       14.65       11.29      5.58 o 
  -5   2   8       33.75       24.42      4.64 o 
  -4   2   8        9.75       10.69      3.86 o 
  -3   2   8       59.38       58.56      4.74 o 
  -2   2   8       28.03       19.35      6.35 o 
  -1   2   8       79.51       55.59     14.13 o 
   0   2   8     1227.58     1237.35     45.02 o 
   1   2   8       26.42       29.02      9.93 o 
   2   2   8      453.62      573.53     18.82 o 
   3   2   8      218.89      229.63     10.72 o 
   4   2   8        0.66        0.76      2.19 o 
   5   2   8        2.51        2.28      2.46 o 
   6   2   8        8.67        8.61      4.48 o 
   7   2   8        0.88        2.40      1.86 o 
  -8   3   8        0.50        2.46      2.44 o 
  -7   3   8        3.31        8.97      4.22 o 
  -6   3   8        1.16        0.21      2.72 o 
  -5   3   8       26.96       25.49      7.41 o 
  -4   3   8        8.28        5.15      2.04 o 
  -3   3   8        5.33        5.98      5.59 o 
  -2   3   8      548.87      454.14     18.74 o 
  -1   3   8       24.63       16.33     10.51 o 
   0   3   8       68.65       68.28     14.65 o 
   1   3   8      350.68      387.07     19.34 o 
   2   3   8      125.57      107.48      7.97 o 
   3   3   8       12.79       12.04      2.96 o 
   4   3   8       17.00       14.93      2.28 o 
   5   3   8        3.77        7.11      3.14 o 
   6   3   8        1.29        2.06      2.00 o 
  -8   4   8        0.04        0.00      1.99 o 
  -7   4   8       16.19       13.90      4.28 o 
  -6   4   8        1.87        1.01      3.23 o 
  -5   4   8        1.24        4.58      4.82 o 
  -4   4   8        1.53        2.00      3.17 o 
  -3   4   8        0.96        1.27      1.81 o 
  -2   4   8       94.01       88.73      8.25 o 
  -1   4   8      186.82      207.08     11.08 o 
   0   4   8       46.30       47.40     12.01 o 
   1   4   8       21.79       16.75      2.86 o 
   2   4   8        0.17        0.62      1.81 o 
   3   4   8      249.81      225.62     10.83 o 
   4   4   8       14.78       12.70      3.03 o 
   5   4   8       16.43       12.33      3.50 o 
   6   4   8        5.69        9.51      3.46 o 
  -8   5   8        0.70        0.01      1.98 o 
  -7   5   8        0.47        0.44      1.79 o 
  -6   5   8        1.52        0.78      3.26 o 
  -5   5   8       18.05       22.50      7.20 o 
  -4   5   8       16.14       25.74      8.11 o 
  -3   5   8        0.83        3.35      2.05 o 
  -2   5   8       17.04       24.36      4.41 o 
  -1   5   8       26.86       25.00      4.56 o 
   0   5   8        0.01        1.49      1.25 o 
   1   5   8      392.97      418.46     29.79 o 
   2   5   8      144.64      144.70      7.41 o 
   3   5   8        4.77        3.49      2.75 o 
   4   5   8        1.48        1.44      1.95 o 
   5   5   8       33.27       32.83      4.86 o 
   6   5   8        2.60        2.57      1.98 o 
  -7   6   8       21.06       29.58      3.65 o 
  -6   6   8       30.70       39.77      7.36 o 
  -5   6   8        0.77        1.83      2.68 o 
  -4   6   8      136.58      156.24      8.66 o 
  -3   6   8       15.74       12.36      3.08 o 
  -2   6   8        8.49        6.94      3.27 o 
  -1   6   8       42.72       46.33      5.13 o 
   0   6   8       22.46       24.56      2.80 o 
   1   6   8        0.01        6.92      2.29 o 
   2   6   8       33.30       26.68      3.38 o 
   3   6   8        0.77        0.80      2.35 o 
   4   6   8        5.80        7.09      2.39 o 
   5   6   8       17.79       18.22      4.58 o 
  -7   7   8        7.84        7.64      1.95 o 
  -6   7   8        4.21        8.60      3.91 o 
  -5   7   8        0.91        0.83      2.17 o 
  -4   7   8       19.13       16.74      3.90 o 
  -3   7   8       11.74       19.37      4.04 o 
  -2   7   8       19.40       24.51      3.10 o 
  -1   7   8        4.33        4.29      2.92 o 
   0   7   8       10.31        6.87      2.56 o 
   1   7   8       10.50        8.94      2.99 o 
   2   7   8        4.79       11.42      2.26 o 
   3   7   8       42.69       47.12      5.10 o 
   4   7   8        2.21        2.75      1.68 o 
  -6   8   8        0.09        3.54      2.27 o 
  -5   8   8        4.31        4.16      2.21 o 
  -4   8   8        2.97        0.07      2.29 o 
  -3   8   8       47.37       52.19      5.41 o 
  -2   8   8        0.02        0.79      2.46 o 
  -1   8   8       24.75       23.23      2.76 o 
   0   8   8        3.05        2.30      1.83 o 
   1   8   8       39.88       36.54      4.51 o 
   2   8   8        0.65        4.30      1.95 o 
   3   8   8        8.00       11.53      2.61 o 
   4   8   8        5.09        7.29      2.66 o 
  -6   9   8        0.49        4.68      2.20 o 
  -5   9   8        0.68        0.02      1.67 o 
  -4   9   8       22.93       27.26      4.24 o 
  -3   9   8       22.75       18.96      3.49 o 
  -2   9   8       12.26       10.66      2.79 o 
  -1   9   8        0.11        1.24      1.71 o 
   0   9   8        1.65        6.82      3.11 o 
   1   9   8       15.68       12.86      3.81 o 
   2   9   8        6.08        6.58      2.66 o 
   3   9   8       20.02       18.77      3.97 o 
  -5  10   8        1.63        2.18      2.03 o 
  -4  10   8        6.63        4.78      3.30 o 
  -3  10   8        6.20        8.63      3.35 o 
  -2  10   8        2.38        3.88      2.93 o 
  -1  10   8       18.67       21.37      4.22 o 
   0  10   8        0.59        1.10      1.56 o 
   1  10   8        4.56        6.18      2.72 o 
   2  10   8        1.80        3.13      1.79 o 
  -4  11   8        4.70        2.29      1.77 o 
  -3  11   8        5.40       10.11      3.35 o 
  -2  11   8        0.05        1.03      2.06 o 
  -1  11   8       10.75       13.29      2.96 o 
   0  11   8        2.00        1.76      2.00 o 
   1  11   8        1.04        0.79      1.73 o 
  -2  12   8        6.09        7.14      2.15 o 
  -1  12   8        0.00        0.21      1.74 o 
  -2 -14   9        0.69        1.94      1.60 o 
  -1 -14   9        0.82        1.74      1.79 o 
   0 -14   9        3.92        9.26      1.97 o 
   1 -14   9        3.55        8.74      3.78 o 
   2 -14   9        1.13        0.19      2.18 o 
   3 -14   9        2.98        3.25      2.30 o 
  -3 -13   9        5.00        7.24      2.07 o 
  -2 -13   9        0.00        0.67      1.62 o 
  -1 -13   9        0.92        1.47      1.74 o 
   0 -13   9       22.00       21.76      3.18 o 
   1 -13   9       25.50       28.75      6.93 o 
   2 -13   9       44.15       46.57      7.75 o 
   3 -13   9        0.14        0.00      2.59 o 
   4 -13   9       18.56       22.24      2.78 o 
  -4 -12   9        0.73        0.32      1.29 o 
  -3 -12   9        1.04        0.61      2.38 o 
  -2 -12   9        0.42        0.63      2.48 o 
  -1 -12   9       46.17       40.43      4.86 o 
   0 -12   9        1.16        1.95      2.42 o 
   1 -12   9        6.33        6.82      4.91 o 
   2 -12   9      126.38      141.52     13.67 o 
   3 -12   9       82.36       99.30     10.87 o 
   4 -12   9       53.36       55.73      8.55 o 
   5 -12   9      168.96      184.25     10.86 o 
  -5 -11   9        4.10        0.08      1.96 o 
  -4 -11   9        9.40       11.34      3.37 o 
  -3 -11   9        0.10        0.29      3.22 o 
  -2 -11   9      112.11      106.08     10.70 o 
  -1 -11   9      191.84      189.34     14.66 o 
   0 -11   9       14.19       12.16      3.29 o 
   1 -11   9        6.03        8.10      2.55 o 
   2 -11   9      128.92      116.55     12.00 o 
   3 -11   9      247.96      245.51     16.47 o 
   4 -11   9       24.11       19.56      4.33 o 
   5 -11   9       47.47       49.08      7.84 o 
   6 -11   9        7.55       13.99      3.20 o 
  -6 -10   9        0.03        0.00      1.74 o 
  -5 -10   9       16.46       21.66      4.46 o 
  -4 -10   9        5.35        4.78      2.50 o 
  -3 -10   9        8.39        7.02      4.53 o 
  -2 -10   9      156.82      154.43     12.93 o 
  -1 -10   9        8.38        6.02      3.35 o 
   0 -10   9     1264.95     1194.32     24.07 o 
   1 -10   9     1203.17     1155.89     37.25 o 
   2 -10   9       51.21       48.18      8.26 o 
   3 -10   9      537.00      507.73     27.41 o 
   4 -10   9        5.25        3.35      3.01 o 
   5 -10   9        0.01        0.99      2.96 o 
   6 -10   9        2.08        3.05      3.20 o 
  -6  -9   9        0.00        0.27      2.84 o 
  -5  -9   9        4.53        5.35      2.73 o 
  -4  -9   9       10.51       12.03      3.30 o 
  -3  -9   9        4.13        3.24      2.94 o 
  -2  -9   9      362.60      324.84     23.06 o 
  -1  -9   9      438.97      411.41     15.86 o 
   0  -9   9        0.62        4.70      2.51 o 
   1  -9   9       20.56       21.68      7.34 o 
   2  -9   9      409.08      398.96     22.03 o 
   3  -9   9      303.12      334.43     22.75 o 
   4  -9   9       34.56       33.91      9.22 o 
   5  -9   9       89.23       97.78      9.94 o 
   6  -9   9       10.75        9.18      4.21 o 
  -6  -8   9        7.84       10.40      2.64 o 
  -5  -8   9       21.96       28.64      3.93 o 
  -4  -8   9       96.96       91.36      7.83 o 
  -3  -8   9      106.01      105.62      6.58 o 
  -2  -8   9        1.13        0.59      2.05 o 
  -1  -8   9      241.18      232.02      6.76 o 
   0  -8   9      130.54      117.95      4.76 o 
   1  -8   9       10.73        5.79      2.42 o 
   2  -8   9      312.29      294.33     12.45 o 
   3  -8   9       41.74       35.27      3.52 o 
   4  -8   9       44.37       48.26      7.21 o 
   5  -8   9       36.60       38.01      6.15 o 
   6  -8   9        9.83        6.34      4.18 o 
  -7  -7   9        1.16        2.15      3.03 o 
  -6  -7   9        2.95        0.00      3.75 o 
  -5  -7   9        6.93        3.89      3.45 o 
  -4  -7   9       13.85        9.80      6.70 o 
  -3  -7   9        0.75        2.25      2.15 o 
  -2  -7   9       17.82       21.83      2.69 o 
  -1  -7   9        9.15        6.29      5.16 o 
   0  -7   9       50.13       69.45      3.97 o 
   1  -7   9       10.23       22.24      3.42 o 
   2  -7   9       11.67       14.62      2.40 o 
   3  -7   9        5.11        3.37      2.50 o 
   4  -7   9       91.17       80.65      8.60 o 
   5  -7   9        8.54        9.01      4.42 o 
   6  -7   9      128.82      124.28      7.15 o 
  -7  -6   9        7.22        7.25      3.19 o 
  -6  -6   9        0.19        1.58      2.05 o 
  -5  -6   9        9.95        7.16      3.25 o 
  -4  -6   9        5.55        8.47      3.28 o 
  -3  -6   9      211.41      230.07     15.31 o 
  -2  -6   9      163.53      195.70     18.07 o 
  -1  -6   9      225.66      216.67     10.32 o 
   0  -6   9      193.38      181.38     21.76 o 
   1  -6   9       66.32       47.53      5.50 o 
   2  -6   9        1.40        1.24      2.47 o 
   3  -6   9       74.79       67.71      5.36 o 
   4  -6   9       55.25       49.49      4.03 o 
   5  -6   9       60.15       55.70      6.89 o 
   6  -6   9        0.96        2.92      2.74 o 
   7  -6   9        4.57        6.41      1.77 o 
  -7  -5   9        0.25        0.00      3.59 o 
  -6  -5   9        0.20        1.25      2.14 o 
  -5  -5   9        0.33        1.03      2.58 o 
  -4  -5   9       26.69       25.87      3.96 o 
  -3  -5   9       60.08       58.91      6.30 o 
  -2  -5   9      533.25      526.99     28.33 o 
  -1  -5   9       23.00       25.56     12.67 o 
   0  -5   9       31.94       22.38      2.20 o 
   1  -5   9      191.41      191.50     12.45 o 
   2  -5   9       49.69       60.99     10.43 o 
   3  -5   9        2.68        4.32      2.07 o 
   4  -5   9        4.44        6.79      3.11 o 
   5  -5   9       10.25       15.45      3.02 o 
   6  -5   9        1.17        2.22      2.16 o 
   7  -5   9        1.91        4.81      1.79 o 
  -7  -4   9        0.27        3.62      1.98 o 
  -6  -4   9       26.63       39.78      6.28 o 
  -5  -4   9       69.45       70.83      7.43 o 
  -4  -4   9       24.19       22.01      3.34 o 
  -3  -4   9        7.67       12.05      4.25 o 
  -2  -4   9       48.39       46.56     10.85 o 
  -1  -4   9        4.06        0.13      6.19 o 
   0  -4   9        0.25        0.00      6.79 o 
   1  -4   9      364.75      380.26     18.00 o 
   2  -4   9        4.84        7.10      6.02 o 
   3  -4   9       37.70       34.28      3.30 o 
   4  -4   9        2.34        3.42      2.08 o 
   5  -4   9       32.78       37.56      4.42 o 
   6  -4   9        0.00        0.66      1.64 o 
   7  -4   9        0.58        0.78      1.15 o 
  -7  -3   9        7.12        8.17      2.61 o 
  -6  -3   9        1.10        4.75      2.99 o 
  -5  -3   9       12.64       10.25      5.43 o 
  -4  -3   9        2.97        4.23      3.86 o 
  -3  -3   9       26.89       36.37      7.98 o 
  -2  -3   9        0.00        0.49      4.15 o 
  -1  -3   9        0.08        0.01      6.30 o 
   0  -3   9       56.98       52.31     14.62 o 
   1  -3   9      259.44      251.56     12.89 o 
   2  -3   9        3.80        6.02      6.58 o 
   3  -3   9      229.23      223.50      9.74 o 
   4  -3   9      199.59      191.08      9.90 o 
   5  -3   9        1.76        2.57      2.31 o 
   6  -3   9        2.59        0.19      2.72 o 
   7  -3   9        0.04        0.00      1.50 o 
  -7  -2   9        0.00        1.05      2.18 o 
  -6  -2   9        0.53        1.57      2.39 o 
  -5  -2   9      127.21      119.72     12.86 o 
  -4  -2   9       42.23       36.61      4.74 o 
  -3  -2   9      180.47      160.10     13.26 o 
  -2  -2   9       20.34       29.91      4.86 o 
  -1  -2   9      122.18      128.61     16.68 o 
   0  -2   9       38.94       40.28     14.20 o 
   1  -2   9       84.73       63.30     15.99 o 
   2  -2   9      595.95      573.02     24.16 o 
   3  -2   9      515.62      522.00     14.71 o 
   4  -2   9       30.29       34.21      5.37 o 
   5  -2   9       48.10       41.92      5.99 o 
   6  -2   9        0.11        0.70      1.78 o 
   7  -2   9        0.67        2.81      2.39 o 
  -8  -1   9        7.65        4.46      2.23 o 
  -7  -1   9        5.24       10.40      2.98 o 
  -6  -1   9        3.26        6.35      5.08 o 
  -5  -1   9        2.85        4.63      3.46 o 
  -4  -1   9        0.38        1.48      2.08 o 
  -3  -1   9      119.86      114.81     10.84 o 
  -2  -1   9        0.00        0.11      3.70 o 
  -1  -1   9        0.68        0.81      5.19 o 
   0  -1   9       28.34       39.46      3.63 o 
   1  -1   9       21.49       16.10     11.99 o 
   2  -1   9        0.38        0.02      5.21 o 
   3  -1   9       21.29       20.16      2.94 o 
   4  -1   9        0.40        0.88      2.64 o 
   5  -1   9       65.06       63.59      5.78 o 
   6  -1   9       36.10       37.68      4.29 o 
   7  -1   9       10.03        9.39      1.95 o 
  -8   0   9        0.98        0.10      1.48 o 
  -7   0   9       10.57        8.40      3.34 o 
  -6   0   9       35.34       38.46      8.36 o 
  -5   0   9        0.01        1.46      1.69 o 
  -4   0   9       11.14        2.58      2.11 o 
  -3   0   9      558.93      489.69     23.48 o 
  -2   0   9       13.87       11.13      5.08 o 
  -1   0   9      117.86      115.79      8.47 o 
   0   0   9      153.61      178.03      7.53 o 
   1   0   9       32.32       20.24      3.67 o 
   2   0   9       49.95       64.41      6.57 o 
   3   0   9        0.24        3.23      2.24 o 
   4   0   9       58.49       59.05      5.54 o 
   5   0   9        0.82        4.12      2.19 o 
   6   0   9        5.37        8.12      2.68 o 
   7   0   9        0.15        0.05      1.35 o 
  -8   1   9       12.31       18.25      3.35 o 
  -7   1   9        1.01        1.88      3.46 o 
  -6   1   9        2.73        1.29      2.64 o 
  -5   1   9       11.67       10.70      5.51 o 
  -4   1   9       27.92       27.75      3.17 o 
  -3   1   9       66.55       56.74     12.38 o 
  -2   1   9       89.12       86.63     11.53 o 
  -1   1   9       35.96       36.05     11.13 o 
   0   1   9        2.64        0.12      8.00 o 
   1   1   9       43.22       37.24     13.03 o 
   2   1   9       11.42        7.82      3.95 o 
   3   1   9       52.90       53.51      6.22 o 
   4   1   9        5.28        4.67      2.47 o 
   5   1   9        9.91        7.39      3.06 o 
   6   1   9        4.00        7.75      2.21 o 
  -8   2   9        4.22        6.97      2.87 o 
  -7   2   9        1.22        1.70      3.29 o 
  -6   2   9        0.33        1.66      3.46 o 
  -5   2   9       43.96       48.42      9.12 o 
  -4   2   9       54.17       45.46      5.51 o 
  -3   2   9       22.94       17.01      6.31 o 
  -2   2   9      142.90      108.98     13.16 o 
  -1   2   9      154.21      140.62     18.04 o 
   0   2   9      686.22      617.39     34.93 o 
   1   2   9        3.69        1.57      3.92 o 
   2   2   9      369.06      397.22     11.69 o 
   3   2   9       62.91       63.00      5.39 o 
   4   2   9        6.70        2.18      2.19 o 
   5   2   9        3.12        1.29      2.31 o 
   6   2   9        0.36        0.08      1.91 o 
  -8   3   9        5.08        9.36      2.82 o 
  -7   3   9       10.44        9.22      3.51 o 
  -6   3   9       19.58       23.09      6.58 o 
  -5   3   9       21.81       22.08      4.22 o 
  -4   3   9        0.22        2.93      2.12 o 
  -3   3   9      109.25      117.53      6.90 o 
  -2   3   9       14.43       23.32      4.55 o 
  -1   3   9      250.16      254.27     15.25 o 
   0   3   9       37.89       30.06     11.62 o 
   1   3   9        9.04        8.49      3.48 o 
   2   3   9       24.84       27.26      4.38 o 
   3   3   9        1.76        9.12      2.08 o 
   4   3   9       33.93       41.61      5.62 o 
   5   3   9        8.54        7.96      3.34 o 
   6   3   9       10.85       14.09      2.59 o 
  -8   4   9        2.49        1.76      2.04 o 
  -7   4   9        0.04        0.06      2.85 o 
  -6   4   9       22.68       28.16      5.04 o 
  -5   4   9       93.03      103.86      9.05 o 
  -4   4   9      111.16      100.72      8.23 o 
  -3   4   9      353.71      334.12     12.56 o 
  -2   4   9       33.32       42.74      3.37 o 
  -1   4   9        6.20        6.09      2.92 o 
   0   4   9        3.87        4.21      1.91 o 
   1   4   9       64.05       62.15      4.88 o 
   2   4   9       21.53       24.87      4.48 o 
   3   4   9       14.96       10.89      2.78 o 
   4   4   9       33.03       40.63      8.14 o 
   5   4   9        2.11        1.06      2.64 o 
   6   4   9       12.77       12.38      2.88 o 
  -7   5   9        1.48        2.63      2.67 o 
  -6   5   9        0.84        1.90      3.08 o 
  -5   5   9       10.09       13.39      6.19 o 
  -4   5   9       45.25       42.79      9.27 o 
  -3   5   9       57.55       68.25      4.73 o 
  -2   5   9       39.37       40.87      3.61 o 
  -1   5   9        0.00        2.53      1.92 o 
   0   5   9        0.10        0.76      1.91 o 
   1   5   9        1.17        3.62      1.96 o 
   2   5   9        2.27        0.86      1.80 o 
   3   5   9       39.66       42.67      5.13 o 
   4   5   9        2.12        1.08      2.08 o 
   5   5   9        0.00        0.58      2.96 o 
  -7   6   9        0.03        1.03      2.47 o 
  -6   6   9        9.54       10.22      2.96 o 
  -5   6   9        2.42        1.74      2.08 o 
  -4   6   9       48.56       51.55      9.52 o 
  -3   6   9        9.71        7.13      3.29 o 
  -2   6   9       52.04       44.47      6.08 o 
  -1   6   9        4.60        3.93      2.83 o 
   0   6   9        7.30        9.03      3.19 o 
   1   6   9       49.38       55.82      5.28 o 
   2   6   9        1.03        0.88      1.86 o 
   3   6   9        5.74        5.79      2.31 o 
   4   6   9        0.96        0.63      2.02 o 
   5   6   9       13.88       15.86      3.54 o 
  -6   7   9        5.06        4.79      5.32 o 
  -5   7   9        4.05        9.68      2.19 o 
  -4   7   9       12.04       10.95      3.95 o 
  -3   7   9       62.71       51.61      5.93 o 
  -2   7   9        4.20        3.87      2.82 o 
  -1   7   9       22.82       24.83      4.10 o 
   0   7   9        1.47        3.61      2.05 o 
   1   7   9       20.49       17.25      2.58 o 
   2   7   9        0.11        0.61      1.79 o 
   3   7   9        0.35        0.60      1.73 o 
   4   7   9        0.01        0.04      1.80 o 
  -6   8   9        0.74        4.57      1.42 o 
  -5   8   9        2.93        5.30      2.21 o 
  -4   8   9       12.45       10.15      4.75 o 
  -3   8   9       33.02       34.81      4.65 o 
  -2   8   9        2.46        3.63      2.50 o 
  -1   8   9       30.20       26.79      3.08 o 
   0   8   9       29.98       29.42      2.48 o 
   1   8   9       18.40       14.06      2.05 o 
   2   8   9       16.44       20.97      3.06 o 
   3   8   9        0.93        1.22      1.63 o 
  -5   9   9        2.16        2.88      2.45 o 
  -4   9   9       10.62       12.81      3.81 o 
  -3   9   9       21.57       25.36      5.48 o 
  -2   9   9       13.98       13.40      3.50 o 
  -1   9   9        3.85        2.48      1.82 o 
   0   9   9        5.74        5.62      2.24 o 
   1   9   9       14.98       13.95      2.30 o 
   2   9   9        0.62        1.81      1.77 o 
   3   9   9       23.13       29.67      3.97 o 
  -4  10   9       12.92       14.20      3.31 o 
  -3  10   9        1.74        2.12      2.31 o 
  -2  10   9        1.50        0.90      1.80 o 
  -1  10   9       23.40       24.25      2.98 o 
   0  10   9        0.00        1.64      1.68 o 
   1  10   9       16.08       22.65      5.00 o 
  -3  11   9        0.18        1.70      1.89 o 
  -2  11   9        0.39        3.87      2.45 o 
  -1  11   9        5.46        5.38      2.03 o 
   0  11   9       19.50       13.55      2.80 o 
  -2 -14  10        0.00        0.65      1.77 o 
  -1 -14  10        1.71        2.11      2.59 o 
   0 -14  10        0.76        5.29      2.76 o 
   1 -14  10        0.15        0.03      1.92 o 
   2 -14  10        1.41        0.34      2.14 o 
   3 -14  10        3.42        2.47      2.31 o 
  -3 -13  10        0.84        2.67      1.58 o 
  -2 -13  10        0.18        1.47      1.89 o 
  -1 -13  10       11.05       14.15      2.81 o 
   0 -13  10       16.17       12.98      4.88 o 
   1 -13  10       25.85       18.38      4.42 o 
   2 -13  10        0.12        1.68      3.24 o 
   3 -13  10       10.41       10.42      4.03 o 
   4 -13  10       49.68       52.57      5.84 o 
  -4 -12  10        1.64        1.52      1.59 o 
  -3 -12  10        0.12        0.09      2.84 o 
  -2 -12  10       93.18       94.12      6.63 o 
  -1 -12  10       23.30       24.93      5.15 o 
   0 -12  10        9.35        9.43      3.69 o 
   1 -12  10        2.74        8.51      4.93 o 
   2 -12  10       14.99       16.87      4.27 o 
   3 -12  10       18.85       24.01      5.86 o 
   4 -12  10        3.56        4.04      3.40 o 
   5 -12  10       45.08       46.46      5.47 o 
  -5 -11  10        0.64        1.98      1.93 o 
  -4 -11  10        5.61        5.03      2.82 o 
  -3 -11  10       25.82       22.98      6.14 o 
  -2 -11  10        2.87        0.27      3.22 o 
  -1 -11  10      117.96      121.37     12.96 o 
   0 -11  10        7.78        2.46      3.76 o 
   1 -11  10       67.93       70.30      5.75 o 
   2 -11  10      129.50      127.58     12.18 o 
   3 -11  10       20.65       19.75      5.36 o 
   4 -11  10       26.39       29.75      5.35 o 
   5 -11  10       15.37       11.73      4.40 o 
  -5 -10  10        7.68        8.16      3.48 o 
  -4 -10  10       38.69       35.76      6.76 o 
  -3 -10  10        5.54        3.13      3.90 o 
  -2 -10  10        7.20        4.67      4.50 o 
  -1 -10  10        0.94        1.47      2.50 o 
   0 -10  10       62.31       55.05      7.02 o 
   1 -10  10        4.70        3.86      5.01 o 
   2 -10  10        0.35        0.05      3.56 o 
   3 -10  10       12.45       19.23      4.15 o 
   4 -10  10       13.45       12.05      5.77 o 
   5 -10  10        0.60        1.31      2.95 o 
   6 -10  10        0.03        1.16      2.30 o 
  -6  -9  10        4.56        7.52      2.76 o 
  -5  -9  10        0.84        5.08      2.51 o 
  -4  -9  10        0.41        0.42      2.23 o 
  -3  -9  10       21.73       16.88      4.09 o 
  -2  -9  10        2.70        2.26      2.88 o 
  -1  -9  10        0.81        0.66      2.16 o 
   0  -9  10        3.16        4.53      4.20 o 
   1  -9  10       33.01       27.18      5.82 o 
   2  -9  10      355.11      338.71     13.79 o 
   3  -9  10      226.48      206.20     10.23 o 
   4  -9  10       13.84       20.58      2.92 o 
   5  -9  10       31.44       27.18      7.03 o 
   6  -9  10        5.25        0.27      2.98 o 
  -6  -8  10        2.52        2.96      1.99 o 
  -5  -8  10        7.44       12.93      5.14 o 
  -4  -8  10        2.88        9.89      9.13 o 
  -3  -8  10       43.55       41.98      4.22 o 
  -2  -8  10        0.28        2.29      2.61 o 
  -1  -8  10        7.75        6.93      3.27 o 
   0  -8  10        0.04        0.11      3.42 o 
   1  -8  10        0.00        7.14      2.13 o 
   2  -8  10      481.97      450.85     13.57 o 
   3  -8  10        5.67        4.25      3.70 o 
   4  -8  10      332.98      340.92     13.30 o 
   5  -8  10       47.39       46.00      8.49 o 
   6  -8  10       27.57       32.22      5.96 o 
  -6  -7  10        4.90        2.86      2.74 o 
  -5  -7  10        1.63        0.44      2.33 o 
  -4  -7  10       51.23       41.85      6.04 o 
  -3  -7  10       19.04       19.74      5.04 o 
  -2  -7  10        1.53        0.59      2.18 o 
  -1  -7  10       19.28        5.12      2.35 o 
   0  -7  10       44.56       46.30      6.62 o 
   1  -7  10      101.27      141.88     11.30 o 
   2  -7  10        3.56        4.82      1.85 o 
   3  -7  10       90.27       89.23      6.95 o 
   4  -7  10       62.27       71.44      6.60 o 
   5  -7  10        8.05        6.17      5.22 o 
   6  -7  10        4.53        6.31      2.43 o 
  -7  -6  10        1.11        9.42      2.95 o 
  -6  -6  10       38.40       38.60      4.52 o 
  -5  -6  10        6.80       10.27      3.83 o 
  -4  -6  10        0.10        0.13      3.55 o 
  -3  -6  10      134.39      139.60      7.93 o 
  -2  -6  10       42.55       45.75      3.77 o 
  -1  -6  10      181.45      261.81     25.10 o 
   0  -6  10       68.05       72.79     17.42 o 
   1  -6  10       29.56       24.60     10.17 o 
   2  -6  10       80.60       75.42      6.89 o 
   3  -6  10      133.86      124.45      7.00 o 
   4  -6  10       59.98       65.24      6.06 o 
   5  -6  10       25.46       34.67      6.68 o 
   6  -6  10       54.92       59.28      8.35 o 
  -7  -5  10       33.19       37.47      3.85 o 
  -6  -5  10        0.03        1.37      1.91 o 
  -5  -5  10        3.35        3.04      4.19 o 
  -4  -5  10       23.15       27.35      2.99 o 
  -3  -5  10        2.02        3.58      2.03 o 
  -2  -5  10       26.05       24.76      3.77 o 
  -1  -5  10        3.57        1.25      8.66 o 
   0  -5  10      804.54      803.63     40.86 o 
   1  -5  10      467.84      462.29     23.10 o 
   2  -5  10       15.43       22.85      5.89 o 
   3  -5  10       40.60       36.61      3.76 o 
   4  -5  10        3.26        4.83      2.39 o 
   5  -5  10       12.42       11.06      2.94 o 
   6  -5  10        0.04        2.79      1.97 o 
   7  -5  10        3.43        8.84      2.62 o 
  -7  -4  10       24.42       26.00      4.52 o 
  -6  -4  10        2.60        1.91      3.15 o 
  -5  -4  10        4.08        3.51      2.46 o 
  -4  -4  10      118.58      126.53      8.77 o 
  -3  -4  10       18.19       12.26      2.47 o 
  -2  -4  10       41.18       25.07      4.04 o 
  -1  -4  10      131.45      143.20      7.15 o 
   0  -4  10       55.30       44.99     14.80 o 
   1  -4  10       82.75       99.11     15.72 o 
   2  -4  10       78.61       76.39     10.45 o 
   3  -4  10        4.51        9.30      2.16 o 
   4  -4  10       40.61       39.83      5.08 o 
   5  -4  10        0.83        0.47      2.38 o 
   6  -4  10        0.47        3.34      2.90 o 
   7  -4  10        0.55        0.68      1.24 o 
  -7  -3  10       18.53       18.66      4.30 o 
  -6  -3  10       62.89       71.76      7.74 o 
  -5  -3  10       82.02       91.91     12.06 o 
  -4  -3  10       26.59       23.27      3.02 o 
  -3  -3  10      258.75      249.61     12.13 o 
  -2  -3  10      206.44      223.11     14.03 o 
  -1  -3  10      115.73      112.71     18.00 o 
   0  -3  10       38.45       29.68     12.49 o 
   1  -3  10       35.03       46.21     12.35 o 
   2  -3  10       10.97        6.04      2.34 o 
   3  -3  10        1.67        3.13      2.43 o 
   4  -3  10       12.50       14.00      4.99 o 
   5  -3  10        3.88        0.51      3.33 o 
   6  -3  10        1.14        0.15      2.22 o 
   7  -3  10        2.40        4.37      2.57 o 
  -7  -2  10        1.19        0.10      1.70 o 
  -6  -2  10       49.14       51.72      7.00 o 
  -5  -2  10       10.98       16.67      3.53 o 
  -4  -2  10       58.00       56.53      6.46 o 
  -3  -2  10        1.04        1.52      1.96 o 
  -2  -2  10      219.98      210.39     14.62 o 
  -1  -2  10        9.23        6.82      2.64 o 
   0  -2  10        2.69        5.93      8.32 o 
   1  -2  10       94.45       92.27     17.17 o 
   2  -2  10       61.51       49.40     13.53 o 
   3  -2  10       26.84       30.66      2.49 o 
   4  -2  10       26.82       25.32      4.23 o 
   5  -2  10       44.52       38.30      3.65 o 
   6  -2  10       23.81       20.72      3.40 o 
   7  -2  10        3.35        4.51      2.41 o 
  -8  -1  10        3.69        2.69      2.14 o 
  -7  -1  10        0.73        1.41      2.87 o 
  -6  -1  10        0.09        0.55      3.62 o 
  -5  -1  10       51.47       33.28      5.08 o 
  -4  -1  10        3.19        2.71      2.23 o 
  -3  -1  10      132.22      123.17      9.03 o 
  -2  -1  10        0.01       11.58      3.88 o 
  -1  -1  10      531.79      504.26     29.32 o 
   0  -1  10        9.02        3.89      3.94 o 
   1  -1  10       69.98       84.58      5.92 o 
   2  -1  10       17.60        0.28      4.41 o 
   3  -1  10        8.70        5.47      2.41 o 
   4  -1  10       48.62       31.97      5.16 o 
   5  -1  10       27.07       20.30      2.95 o 
   6  -1  10        0.24        1.70      1.86 o 
   7  -1  10        1.83        0.01      1.69 o 
  -8   0  10       19.67       19.71      3.41 o 
  -7   0  10        0.03        0.02      2.42 o 
  -6   0  10       43.11       37.80      5.97 o 
  -5   0  10       13.73       11.33      6.14 o 
  -4   0  10        2.45        1.13      2.29 o 
  -3   0  10       24.25       24.29      5.15 o 
  -2   0  10      217.32      236.89     17.99 o 
  -1   0  10      200.43      195.08     19.19 o 
   0   0  10       12.73        5.86      4.04 o 
   1   0  10       96.77      102.86      7.42 o 
   2   0  10        7.61        0.86      2.32 o 
   3   0  10       33.18       33.30      4.14 o 
   4   0  10        0.55        1.35      2.28 o 
   5   0  10        1.42        0.21      1.53 o 
   6   0  10        7.20        9.64      2.26 o 
  -8   1  10        0.77        0.59      1.35 o 
  -7   1  10        9.36        6.15      3.15 o 
  -6   1  10        0.64        3.59      3.04 o 
  -5   1  10       18.86       14.04      4.22 o 
  -4   1  10        0.00        5.20      2.19 o 
  -3   1  10       80.44       75.67      6.56 o 
  -2   1  10      242.07      233.46     19.94 o 
  -1   1  10        3.56        2.06      4.43 o 
   0   1  10        8.60        9.65      9.68 o 
   1   1  10        4.71        1.67      4.81 o 
   2   1  10       63.88       54.13      6.33 o 
   3   1  10       12.99       14.20      4.70 o 
   4   1  10        5.87        8.59      1.99 o 
   5   1  10        1.39        1.81      2.01 o 
   6   1  10        0.75        2.56      1.73 o 
  -8   2  10       11.23        8.31      2.71 o 
  -7   2  10        7.90        7.80      3.95 o 
  -6   2  10       85.54       98.50     10.93 o 
  -5   2  10        0.09        0.40      2.34 o 
  -4   2  10        1.73        0.91      2.69 o 
  -3   2  10      150.80      160.41      8.37 o 
  -2   2  10       51.88       59.09      5.21 o 
  -1   2  10        3.56        3.44      4.52 o 
   0   2  10       77.71       70.80      6.25 o 
   1   2  10      155.82      168.71      5.59 o 
   2   2  10       80.94       75.24      6.13 o 
   3   2  10      273.82      263.20     12.54 o 
   4   2  10        0.89        0.32      1.83 o 
   5   2  10        1.89        3.16      2.18 o 
   6   2  10        0.17        1.18      1.65 o 
  -7   3  10        5.57        5.25      3.42 o 
  -6   3  10        5.64        6.22      4.94 o 
  -5   3  10       17.76       21.05      7.13 o 
  -4   3  10       20.55       32.22     11.61 o 
  -3   3  10       73.16       78.02      4.71 o 
  -2   3  10       11.36        8.61      3.11 o 
  -1   3  10        0.00        1.86      1.98 o 
   0   3  10       10.69        8.98      2.10 o 
   1   3  10       17.66       18.02      4.31 o 
   2   3  10       17.55       22.00      3.32 o 
   3   3  10        7.58        8.73      2.33 o 
   4   3  10        6.77        2.61      3.24 o 
   5   3  10        1.55        2.13      3.26 o 
   6   3  10        0.55        0.08      2.06 o 
  -7   4  10       56.22       62.15      6.99 o 
  -6   4  10        6.59        5.35      2.75 o 
  -5   4  10       21.78       18.42      2.16 o 
  -4   4  10        3.54        2.93      3.42 o 
  -3   4  10      195.63      185.00      9.39 o 
  -2   4  10        1.57        6.52      3.71 o 
  -1   4  10       33.37       33.45      3.83 o 
   0   4  10       79.52       75.61      3.51 o 
   1   4  10        6.11        2.30      1.74 o 
   2   4  10       21.76       15.36      2.66 o 
   3   4  10        9.94        5.74      2.53 o 
   4   4  10        0.22        1.31      3.17 o 
   5   4  10        1.62        0.24      3.13 o 
  -7   5  10        0.23        0.01      2.42 o 
  -6   5  10        0.21        1.46      2.02 o 
  -5   5  10       10.17        8.73      2.31 o 
  -4   5  10        4.39        5.78      3.61 o 
  -3   5  10        1.75        0.51      4.30 o 
  -2   5  10        0.11        0.00      2.32 o 
  -1   5  10       15.16       14.51      2.11 o 
   0   5  10       21.98       19.04      2.29 o 
   1   5  10        0.60        3.88      2.98 o 
   2   5  10        0.01        1.87      1.73 o 
   3   5  10       11.82        6.64      2.62 o 
   4   5  10        2.65        5.03      2.88 o 
   5   5  10        1.79        0.20      1.79 o 
  -7   6  10        8.94       10.94      2.80 o 
  -5   6  10        0.56        1.01      2.43 o 
  -4   6  10       39.49       40.79      8.92 o 
  -3   6  10        1.41        1.51      3.72 o 
  -2   6  10       21.69       13.95      3.22 o 
  -1   6  10        0.00        0.84      1.97 o 
   0   6  10        0.02        0.80      1.81 o 
   1   6  10       53.88       49.26      4.96 o 
   2   6  10        9.77       12.29      3.11 o 
   3   6  10       15.29        9.45      2.55 o 
   4   6  10        0.05        2.70      2.47 o 
  -6   7  10       17.20       21.84      3.66 o 
  -5   7  10       11.43       11.69      3.38 o 
  -4   7  10       15.98       11.41      3.51 o 
  -3   7  10        4.08        4.81      3.74 o 
  -2   7  10        0.05        0.03      2.33 o 
  -1   7  10        2.35        0.21      2.11 o 
   0   7  10        6.43        6.18      2.17 o 
   1   7  10       10.32        6.36      3.13 o 
   2   7  10        0.39        2.82      1.51 o 
   3   7  10        0.26        4.48      2.02 o 
  -5   8  10        3.32        5.41      3.54 o 
  -4   8  10        0.98        0.77      2.81 o 
  -3   8  10        0.41        0.21      3.33 o 
  -2   8  10        1.04        1.63      1.85 o 
  -1   8  10        2.28        0.25      1.81 o 
   0   8  10        8.24       11.84      2.28 o 
   1   8  10        2.82        2.00      1.70 o 
   2   8  10        0.15        0.84      1.41 o 
   3   8  10       19.56       15.71      3.18 o 
  -4   9  10       16.15       27.29      5.11 o 
  -3   9  10        2.93        0.94      2.96 o 
  -2   9  10        3.56        5.07      2.17 o 
  -1   9  10        0.18        0.17      1.98 o 
   0   9  10       19.46       23.59      3.48 o 
   1   9  10       11.22        9.78      3.39 o 
  -4  10  10        8.46        8.47      2.69 o 
  -3  10  10        0.30        0.05      2.56 o 
  -2  10  10       37.15       44.37      5.46 o 
  -1  10  10       19.14       26.22      2.92 o 
   0  10  10        2.38        3.18      2.56 o 
  -2 -14  11        6.48        2.95      1.81 o 
  -1 -14  11       15.26       19.52      3.56 o 
   0 -14  11        1.71        4.13      3.12 o 
   1 -14  11        2.58        6.72      3.52 o 
   2 -14  11        0.62        0.38      2.09 o 
   3 -14  11       12.84       14.25      2.96 o 
  -3 -13  11        0.31        1.06      2.16 o 
  -2 -13  11       10.27        9.43      3.37 o 
  -1 -13  11        4.54        6.34      3.53 o 
   0 -13  11        0.60        0.54      2.27 o 
   1 -13  11        4.46        4.71      2.89 o 
   2 -13  11        0.59        0.62      2.38 o 
   3 -13  11        6.54        4.70      3.03 o 
   4 -13  11        0.27        2.11      2.06 o 
  -4 -12  11        6.81        6.01      2.24 o 
  -3 -12  11        9.23        8.31      3.24 o 
  -2 -12  11        1.25        2.28      2.18 o 
  -1 -12  11        0.02        0.08      3.24 o 
   0 -12  11       37.10       36.97      7.47 o 
   1 -12  11       17.94       22.66      4.55 o 
   2 -12  11       19.71       21.04      6.25 o 
   3 -12  11        8.54        5.35      3.76 o 
   4 -12  11       57.65       64.65      7.61 o 
   5 -12  11        2.68        0.60      1.77 o 
  -4 -11  11        1.90        0.32      2.23 o 
  -3 -11  11        9.01        8.07      4.42 o 
  -2 -11  11       75.96       76.61      9.89 o 
  -1 -11  11       68.79       55.99      8.16 o 
   0 -11  11       83.90       80.83     10.42 o 
   1 -11  11       51.65       54.96     10.05 o 
   2 -11  11        8.45       18.23      3.50 o 
   3 -11  11        2.07        8.18      4.50 o 
   4 -11  11        4.88        6.66      4.20 o 
   5 -11  11        0.41        0.08      2.29 o 
  -5 -10  11        1.82        3.26      2.29 o 
  -4 -10  11        0.03        0.64      2.89 o 
  -3 -10  11        3.25        2.98      3.86 o 
  -2 -10  11       39.71       32.18      6.45 o 
  -1 -10  11       11.13        8.06      2.97 o 
   0 -10  11        2.07        4.35      3.16 o 
   1 -10  11        0.45        0.11      1.85 o 
   2 -10  11       13.49       11.07      5.17 o 
   3 -10  11       37.11       33.63      4.61 o 
   4 -10  11        3.15        5.20      4.39 o 
   5 -10  11        0.92        0.20      2.35 o 
  -5  -9  11        1.77        1.41      2.06 o 
  -4  -9  11        8.80        7.60      5.01 o 
  -3  -9  11       50.04       43.94      3.22 o 
  -2  -9  11        4.77        1.95      2.16 o 
  -1  -9  11       21.27       16.78      3.58 o 
   0  -9  11       11.09       16.60      5.67 o 
   1  -9  11       63.47       67.88      7.53 o 
   2  -9  11        0.28        5.19      2.62 o 
   3  -9  11       10.35        7.51      3.47 o 
   4  -9  11       20.44       22.24      4.54 o 
   5  -9  11        9.98        9.13      3.64 o 
   6  -9  11        1.61        0.98      2.22 o 
  -6  -8  11        6.16        4.43      2.73 o 
  -5  -8  11       66.82       68.54      7.70 o 
  -4  -8  11        6.07        1.92      3.03 o 
  -3  -8  11       30.69       26.32      5.42 o 
  -2  -8  11        0.26        0.10      2.10 o 
  -1  -8  11      179.17      178.17     10.59 o 
   0  -8  11       22.75       25.85     11.20 o 
   1  -8  11        2.61        2.00      3.75 o 
   2  -8  11        3.58        6.32      2.63 o 
   3  -8  11        0.08        1.81      2.60 o 
   4  -8  11      123.36      121.12      9.19 o 
   5  -8  11        2.59        0.31      2.69 o 
   6  -8  11        9.95        6.04      1.51 o 
  -6  -7  11        1.83        2.02      2.61 o 
  -5  -7  11        0.85        0.46      3.31 o 
  -4  -7  11        1.76        0.02      3.42 o 
  -3  -7  11        3.23        1.54      3.14 o 
  -2  -7  11       60.13       50.47      6.01 o 
  -1  -7  11       39.53       41.23      3.42 o 
   0  -7  11       20.58       15.21      5.20 o 
   1  -7  11      102.83      113.19      6.47 o 
   2  -7  11       24.96       24.61      3.66 o 
   3  -7  11       57.22       53.61      4.32 o 
   4  -7  11        0.67        0.50      1.86 o 
   5  -7  11       12.89       13.67      5.33 o 
   6  -7  11       70.38       70.64     10.94 o 
  -7  -6  11        4.88        9.08      2.24 o 
  -6  -6  11        1.51        0.01      2.73 o 
  -5  -6  11       21.88       16.24      3.91 o 
  -4  -6  11        4.04        1.23      4.23 o 
  -3  -6  11      182.16      164.19     17.83 o 
  -2  -6  11       26.96       30.14      5.91 o 
  -1  -6  11        2.50        1.48      3.40 o 
   0  -6  11        0.36        1.35      4.99 o 
   1  -6  11        0.96        2.56      2.92 o 
   2  -6  11       64.00       72.02      5.44 o 
   3  -6  11        7.86       10.65      2.42 o 
   4  -6  11        4.08        9.79      2.33 o 
   5  -6  11        4.01        4.51      2.41 o 
   6  -6  11        6.53        4.04      2.40 o 
  -7  -5  11       38.30       47.51      4.78 o 
  -6  -5  11        1.88        3.20      2.68 o 
  -5  -5  11        8.05        8.76      6.02 o 
  -4  -5  11        3.65        0.66      3.15 o 
  -3  -5  11       53.16       63.31      3.81 o 
  -2  -5  11       53.33       50.93      5.11 o 
  -1  -5  11       37.23       25.85      5.89 o 
   0  -5  11        4.08        2.90      5.43 o 
   1  -5  11        2.01        2.07      3.50 o 
   2  -5  11        7.77       11.58      5.81 o 
   3  -5  11        1.63        1.92      2.06 o 
   4  -5  11       61.27       64.22      5.28 o 
   5  -5  11       73.24       90.40      9.25 o 
   6  -5  11        0.00        0.08      2.29 o 
  -7  -4  11       61.02       57.07      5.86 o 
  -6  -4  11       18.89       17.59      5.30 o 
  -5  -4  11      164.66      177.66     11.64 o 
  -4  -4  11        1.68        0.93      3.23 o 
  -3  -4  11       33.88       29.78      2.89 o 
  -2  -4  11      151.07      141.15      8.08 o 
  -1  -4  11      134.94      150.02      9.27 o 
   0  -4  11      191.92      209.57     13.10 o 
   1  -4  11       90.29       97.13     10.60 o 
   2  -4  11        2.88       10.45      5.96 o 
   3  -4  11        1.86        3.84      2.15 o 
   4  -4  11        9.46        5.25      2.82 o 
   5  -4  11        0.53        0.09      3.18 o 
   6  -4  11        0.20        0.03      1.99 o 
  -7  -3  11        0.19        0.00      2.30 o 
  -6  -3  11       66.32       79.07      6.82 o 
  -5  -3  11      234.29      225.70     13.75 o 
  -4  -3  11        4.65        8.68      2.18 o 
  -3  -3  11       93.55       87.64      7.54 o 
  -2  -3  11        1.75        0.23      2.34 o 
  -1  -3  11       61.12       39.57      3.50 o 
   0  -3  11      646.34      616.58     26.54 o 
   1  -3  11        0.00        4.47      5.17 o 
   2  -3  11       34.25       32.20      6.29 o 
   3  -3  11      285.83      280.12     12.29 o 
   4  -3  11        0.75        3.92      3.78 o 
   5  -3  11        0.08        2.83      3.55 o 
   6  -3  11        1.78        3.74      2.43 o 
  -7  -2  11        7.50        7.61      3.10 o 
  -6  -2  11      178.83      193.89     15.05 o 
  -5  -2  11       13.15       11.60      6.64 o 
  -4  -2  11      112.17      113.03      4.74 o 
  -3  -2  11        1.38        5.54      2.53 o 
  -2  -2  11      129.15      137.24     16.28 o 
  -1  -2  11        3.54        1.27      6.12 o 
   0  -2  11       73.19       70.25      7.16 o 
   1  -2  11      260.98      276.11     24.62 o 
   2  -2  11        0.01        0.40      2.61 o 
   3  -2  11       22.60       23.38      4.52 o 
   4  -2  11        6.58       12.52      2.83 o 
   5  -2  11       24.03       22.82      3.27 o 
   6  -2  11        1.16        3.70      2.68 o 
  -7  -1  11        0.01        0.02      3.15 o 
  -6  -1  11       95.25       98.64     11.49 o 
  -5  -1  11       22.60       15.81      7.26 o 
  -4  -1  11       64.86       65.09      7.29 o 
  -3  -1  11      170.35      157.40      8.04 o 
  -2  -1  11        3.18        1.03      2.40 o 
  -1  -1  11      133.89      135.85     16.96 o 
   0  -1  11       19.61       29.21      4.41 o 
   1  -1  11       35.03       38.30      5.30 o 
   2  -1  11       15.16       11.10      2.07 o 
   3  -1  11      130.84      126.14      6.13 o 
   4  -1  11       15.88        8.89      3.18 o 
   5  -1  11        0.43        1.91      1.74 o 
   6  -1  11        1.03        1.78      1.68 o 
  -7   0  11       10.71       12.24      4.23 o 
  -6   0  11        2.21        8.07      4.19 o 
  -5   0  11       95.02       88.07      8.60 o 
  -4   0  11        5.86        6.42      3.02 o 
  -3   0  11       34.17       33.63      4.59 o 
  -2   0  11       74.23       73.28      6.90 o 
  -1   0  11      242.74      227.39     17.65 o 
   0   0  11        0.04        0.00      3.96 o 
   1   0  11       20.76       19.33      9.63 o 
   2   0  11      252.86      264.50     10.42 o 
   3   0  11        4.98        5.18      3.52 o 
   4   0  11        6.90        3.83      1.96 o 
   5   0  11        0.22        0.12      1.52 o 
   6   0  11        0.05        0.48      2.07 o 
  -7   1  11       99.40       97.98      8.94 o 
  -6   1  11      100.56      105.54     11.90 o 
  -5   1  11       83.63       78.30     11.72 o 
  -4   1  11      101.66       83.41     10.40 o 
  -3   1  11        0.55        3.98      2.48 o 
  -2   1  11       76.39       79.51      4.86 o 
  -1   1  11      404.08      397.32     14.89 o 
   0   1  11      150.13      162.69     11.29 o 
   1   1  11       37.23       36.79      7.19 o 
   2   1  11        0.10        3.57      2.49 o 
   3   1  11       20.44       20.53      4.30 o 
   4   1  11        4.87        2.77      1.67 o 
   5   1  11        0.01        0.40      1.75 o 
   6   1  11        2.01        1.19      1.53 o 
  -7   2  11       36.88       43.78      6.23 o 
  -6   2  11        0.44        3.32      4.06 o 
  -5   2  11       12.43        3.06      3.11 o 
  -4   2  11      142.31      130.99      6.89 o 
  -3   2  11        2.10        1.27      2.21 o 
  -2   2  11       61.53       67.58      5.94 o 
  -1   2  11       18.65       20.29      3.23 o 
   0   2  11       21.51       23.77      5.87 o 
   1   2  11       15.64        8.48      2.34 o 
   2   2  11       59.09       56.87      3.67 o 
   3   2  11       30.89       20.89      3.71 o 
   4   2  11        0.95        1.26      1.67 o 
   5   2  11       12.28       12.27      3.74 o 
   6   2  11        2.04        0.00      1.86 o 
  -7   3  11       19.05       17.92      3.95 o 
  -6   3  11       16.48       19.33      4.40 o 
  -5   3  11      144.16      128.50     10.79 o 
  -4   3  11        6.84        5.40      2.36 o 
  -3   3  11        4.83        7.58      3.87 o 
  -2   3  11       12.58        7.93      3.38 o 
  -1   3  11        0.22        4.42      2.91 o 
   0   3  11       15.89       13.28      3.21 o 
   1   3  11       14.50       20.67      4.22 o 
   2   3  11        9.14       10.85      2.61 o 
   3   3  11        8.00       14.01      3.33 o 
   4   3  11        1.19        3.09      3.55 o 
   5   3  11        0.03        0.06      2.79 o 
  -7   4  11        0.93        2.52      2.39 o 
  -6   4  11        1.37        2.60      3.12 o 
  -5   4  11       78.76       78.30     10.53 o 
  -4   4  11       91.30       93.37      8.64 o 
  -3   4  11       11.95        9.02      3.61 o 
  -2   4  11       21.00       18.89      3.11 o 
  -1   4  11        1.70        8.79      3.11 o 
   0   4  11        2.88        1.41      2.39 o 
   1   4  11      136.49      118.50      7.67 o 
   2   4  11        0.24        0.29      2.37 o 
   3   4  11        3.84        5.10      2.55 o 
   4   4  11        0.30        0.09      2.39 o 
   5   4  11        0.02        0.08      2.17 o 
  -7   5  11        0.29        2.27      2.09 o 
  -6   5  11        0.28        0.69      2.85 o 
  -5   5  11       19.33       18.72      2.68 o 
  -4   5  11       14.60       13.67      1.92 o 
  -3   5  11       15.65       11.30      6.35 o 
  -2   5  11       65.62       59.06     10.49 o 
  -1   5  11      212.25      201.02     11.18 o 
   0   5  11        0.18        0.74      1.88 o 
   1   5  11        3.40        5.31      2.27 o 
   2   5  11       19.68       21.64      4.39 o 
   3   5  11        0.06        0.01      1.80 o 
   4   5  11        2.73        3.09      2.91 o 
  -6   6  11       56.26       58.47      5.58 o 
  -5   6  11       73.57       78.49      6.13 o 
  -4   6  11        8.11        6.91      4.87 o 
  -3   6  11      102.48       91.15      8.93 o 
  -2   6  11        0.35        0.25      2.18 o 
  -1   6  11       18.50       12.84      3.07 o 
   0   6  11       19.39       15.04      2.15 o 
   1   6  11        1.85        1.13      1.58 o 
   2   6  11        0.84        3.22      1.74 o 
   3   6  11        0.26        1.18      1.78 o 
   4   6  11        0.00        0.05      1.61 o 
  -5   7  11       12.26       16.65      3.28 o 
  -4   7  11       16.11       20.60      5.97 o 
  -3   7  11        1.97        0.35      3.04 o 
  -2   7  11        9.34       10.85      3.20 o 
  -1   7  11        0.50        2.06      2.64 o 
   0   7  11        0.07        0.31      1.55 o 
   1   7  11        0.00        0.23      1.66 o 
   2   7  11        8.13        9.80      2.59 o 
   3   7  11        0.36        3.44      2.24 o 
  -5   8  11        2.99        5.73      2.63 o 
  -4   8  11        2.12        0.76      2.49 o 
  -3   8  11        0.46        3.23      2.77 o 
  -2   8  11        0.73        2.04      2.04 o 
  -1   8  11        3.24        7.43      2.04 o 
   0   8  11       10.70       11.46      2.30 o 
   1   8  11        0.10        0.22      1.87 o 
   2   8  11        7.79        8.83      3.14 o 
  -4   9  11        2.72        0.27      1.56 o 
  -3   9  11        0.12        0.15      2.48 o 
  -2   9  11        5.28        6.47      2.99 o 
  -1   9  11        4.27        3.23      1.78 o 
   0   9  11        1.02        3.95      2.84 o 
  -3  10  11        0.00        1.12      1.76 o 
  -2  10  11        0.65        1.33      1.78 o 
  -1 -14  12        1.62        5.11      2.56 o 
   0 -14  12        3.57        6.86      3.10 o 
   1 -14  12        0.53        1.62      1.97 o 
   2 -14  12        2.38        8.25      3.09 o 
  -3 -13  12        0.00        5.74      2.32 o 
  -2 -13  12        3.27        1.46      2.27 o 
  -1 -13  12       47.77       68.32      8.12 o 
   0 -13  12       12.92       11.96      4.55 o 
   1 -13  12       14.66       18.61      3.82 o 
   2 -13  12        0.96        1.24      2.60 o 
   3 -13  12        0.12        3.55      2.51 o 
  -4 -12  12        0.41        3.64      1.97 o 
  -3 -12  12        0.78        0.58      2.41 o 
  -2 -12  12        5.86        3.75      2.92 o 
  -1 -12  12        2.41        0.08      3.19 o 
   0 -12  12        2.86        2.98      2.49 o 
   1 -12  12       17.21       20.18      4.50 o 
   2 -12  12       20.56       16.75      5.89 o 
   3 -12  12        6.36        7.83      3.81 o 
   4 -12  12        0.10        0.00      2.54 o 
  -4 -11  12        0.01        0.23      2.67 o 
  -3 -11  12        1.85        2.72      3.44 o 
  -2 -11  12        0.59        0.37      2.88 o 
  -1 -11  12       51.29       54.41      7.98 o 
   0 -11  12        4.92        1.44      3.03 o 
   1 -11  12       19.49       16.64      4.87 o 
   2 -11  12       13.00       20.60      4.28 o 
   3 -11  12       10.18        8.71      2.56 o 
   4 -11  12        2.27        5.81      3.02 o 
   5 -11  12        5.36       10.48      2.81 o 
  -5 -10  12        4.38        5.08      2.95 o 
  -4 -10  12        5.27        9.04      3.18 o 
  -3 -10  12        3.38        2.25      3.63 o 
  -2 -10  12       66.17       69.03      5.48 o 
  -1 -10  12       66.74       63.83      6.01 o 
   0 -10  12       48.21       37.62      4.57 o 
   1 -10  12        7.96        2.99      2.06 o 
   2 -10  12       28.09       30.30      4.31 o 
   3 -10  12       41.12       62.65      6.09 o 
   4 -10  12        0.00        0.03      2.94 o 
   5 -10  12        7.41       11.84      4.02 o 
  -5  -9  12       17.88       19.29      4.69 o 
  -4  -9  12       14.01       21.31      4.47 o 
  -3  -9  12        8.51        6.78      3.56 o 
  -2  -9  12        2.14        1.17      2.68 o 
  -1  -9  12       77.89       60.10      5.79 o 
   0  -9  12       64.83       65.88      5.69 o 
   1  -9  12        0.25        2.17      2.81 o 
   2  -9  12       10.16       12.11      3.69 o 
   3  -9  12       24.85       27.04      4.53 o 
   4  -9  12        5.40        5.81      2.44 o 
   5  -9  12        0.58        0.09      2.85 o 
  -6  -8  12        0.11        5.81      2.66 o 
  -5  -8  12       11.29       10.17      3.92 o 
  -4  -8  12        7.20        8.20      4.86 o 
  -3  -8  12       60.51       56.47      4.51 o 
  -2  -8  12       16.54       10.87      4.00 o 
  -1  -8  12        6.97        6.76      2.90 o 
   0  -8  12        0.02        1.50      2.33 o 
   1  -8  12      148.55      143.43      7.88 o 
   2  -8  12       46.40       42.41      5.35 o 
   3  -8  12        5.99        2.79      1.85 o 
   4  -8  12        8.46        5.08      2.38 o 
   5  -8  12        7.53        8.73      3.49 o 
  -6  -7  12        1.07        0.00      2.62 o 
  -5  -7  12        1.35        0.16      2.77 o 
  -4  -7  12       15.86       12.23      5.90 o 
  -3  -7  12        6.07       13.18      2.26 o 
  -2  -7  12       87.27       79.07      5.70 o 
  -1  -7  12       71.09       66.76      4.38 o 
   0  -7  12        7.80        4.59      4.39 o 
   1  -7  12       15.04       18.63      4.42 o 
   2  -7  12       24.73       22.99      3.58 o 
   3  -7  12        0.63        2.64      2.12 o 
   4  -7  12        1.86        1.09      1.82 o 
   5  -7  12        6.15        6.41      2.38 o 
   6  -7  12       11.98       10.26      2.61 o 
  -6  -6  12        3.18        2.74      2.57 o 
  -5  -6  12       10.17        5.89      3.87 o 
  -4  -6  12       37.39       29.27      4.40 o 
  -3  -6  12        3.94        3.39      3.87 o 
  -2  -6  12       84.80       72.21      5.98 o 
  -1  -6  12        4.47       11.49      5.42 o 
   0  -6  12        1.66        0.67      3.43 o 
   1  -6  12        3.59        2.82      2.97 o 
   2  -6  12        0.28        0.16      2.02 o 
   3  -6  12       32.59       33.79      4.25 o 
   4  -6  12        6.70        8.80      2.59 o 
   5  -6  12        2.22        3.34      3.58 o 
   6  -6  12        4.89        4.43      2.22 o 
  -7  -5  12       18.11       11.96      3.05 o 
  -6  -5  12       45.18       45.39      6.23 o 
  -5  -5  12       85.04       73.22     10.00 o 
  -4  -5  12        7.81        8.41      6.45 o 
  -3  -5  12        0.54        1.85      2.05 o 
  -2  -5  12       13.72       15.23      3.57 o 
  -1  -5  12        1.74        2.94      3.30 o 
   0  -5  12       62.92       57.15      4.90 o 
   1  -5  12        2.02        3.71      4.40 o 
   2  -5  12        1.48        0.14      1.65 o 
   3  -5  12        1.47        2.13      2.37 o 
   4  -5  12       45.59       48.74      5.90 o 
   5  -5  12       16.93       22.55      5.77 o 
   6  -5  12        6.29        4.54      2.14 o 
  -7  -4  12        0.13        1.20      2.18 o 
  -6  -4  12       56.13       67.93      7.79 o 
  -5  -4  12      141.31      135.73     13.58 o 
  -4  -4  12        3.63        2.58      3.88 o 
  -3  -4  12      108.30       93.34      5.76 o 
  -2  -4  12      112.57      117.32      6.12 o 
  -1  -4  12       13.54       10.02      4.26 o 
   0  -4  12       37.23       40.43      7.89 o 
   1  -4  12       39.37       43.89      4.31 o 
   2  -4  12        4.43        6.68      7.49 o 
   3  -4  12       26.78       21.99      4.49 o 
   4  -4  12        7.99        7.95      4.15 o 
   5  -4  12       18.03       28.85      6.15 o 
   6  -4  12        0.62        0.02      2.21 o 
  -7  -3  12       31.59       30.16      4.68 o 
  -6  -3  12      101.31       85.95      8.64 o 
  -5  -3  12        0.87        0.55      2.09 o 
  -4  -3  12      499.00      570.61     20.48 o 
  -3  -3  12      369.14      360.52      9.91 o 
  -2  -3  12       63.90       46.28      5.08 o 
  -1  -3  12      153.56      148.19      7.27 o 
   0  -3  12      295.93      313.70     15.92 o 
   1  -3  12      109.86      102.27      9.15 o 
   2  -3  12      350.48      361.06     15.41 o 
   3  -3  12       18.08       19.37      3.19 o 
   4  -3  12        2.67        9.73      4.04 o 
   5  -3  12        0.15        0.03      1.98 o 
   6  -3  12        0.58        0.03      2.01 o 
  -7  -2  12        7.61        9.14      3.14 o 
  -6  -2  12       23.86       30.57      3.80 o 
  -5  -2  12        4.53        4.46      2.89 o 
  -4  -2  12      697.31      687.94     21.01 o 
  -3  -2  12       88.60       90.45      7.02 o 
  -2  -2  12      571.93      602.40     17.31 o 
  -1  -2  12      655.36      617.97     21.25 o 
   0  -2  12      186.33      180.85      9.06 o 
   1  -2  12       19.63       23.81      3.94 o 
   2  -2  12       74.33       75.52      7.12 o 
   3  -2  12        0.05        0.36      2.72 o 
   4  -2  12        0.01        0.34      1.93 o 
   5  -2  12        2.12        3.33      1.82 o 
   6  -2  12        2.78        0.04      2.20 o 
  -7  -1  12        0.13        0.00      2.70 o 
  -6  -1  12       20.78       22.28      4.65 o 
  -5  -1  12       24.02       24.20      8.08 o 
  -4  -1  12       23.83       28.54      6.19 o 
  -3  -1  12      230.14      228.09      8.69 o 
  -2  -1  12      205.69      199.84      8.45 o 
  -1  -1  12      207.04      184.12      9.87 o 
   0  -1  12        9.95       12.20      3.90 o 
   1  -1  12       49.79       48.91      6.12 o 
   2  -1  12       23.18       23.33      4.66 o 
   3  -1  12        1.65        1.84      2.28 o 
   4  -1  12       34.12       43.56      5.75 o 
   5  -1  12        6.62        3.52      1.70 o 
   6  -1  12        3.68        8.59      2.78 o 
  -7   0  12       14.08        8.49      2.47 o 
  -6   0  12       34.30       33.85      5.47 o 
  -5   0  12      622.52      602.44     23.99 o 
  -4   0  12      555.88      535.47     18.65 o 
  -3   0  12      269.27      246.99     10.83 o 
  -2   0  12       84.36       72.34      5.23 o 
  -1   0  12        1.40        2.75      3.07 o 
   0   0  12        0.09        0.21      1.23 o 
   1   0  12      188.89      205.58     14.86 o 
   2   0  12       83.80       86.26      7.18 o 
   3   0  12        1.06        0.10      2.04 o 
   4   0  12        0.23        3.17      1.67 o 
   5   0  12        0.96        2.51      1.87 o 
   6   0  12        1.63        0.02      1.78 o 
  -7   1  12      142.20      166.79     10.62 o 
  -6   1  12       31.37       26.92      6.54 o 
  -5   1  12      345.58      362.63     21.67 o 
  -4   1  12        2.76        0.38      2.44 o 
  -3   1  12       44.19       46.77      7.22 o 
  -2   1  12      286.56      295.98     16.61 o 
  -1   1  12       10.12        8.32      3.76 o 
   0   1  12       40.22       45.04      5.99 o 
   1   1  12       56.09       65.09      8.74 o 
   2   1  12       38.93       33.45      6.23 o 
   3   1  12       44.22       44.48      4.86 o 
   4   1  12        1.43        2.27      1.70 o 
   5   1  12       11.03        9.41      2.23 o 
  -7   2  12      245.01      259.90     12.89 o 
  -6   2  12       36.15       31.45      5.36 o 
  -5   2  12       58.94       67.87     12.07 o 
  -4   2  12        0.02        2.02      2.63 o 
  -3   2  12        5.75        2.56      2.92 o 
  -2   2  12       65.19       63.90      8.15 o 
  -1   2  12       63.97       53.09      6.70 o 
   0   2  12        3.13        1.14      2.24 o 
   1   2  12       72.63       66.01     11.56 o 
   2   2  12        7.57        7.23      3.86 o 
   3   2  12       67.65       67.69      5.84 o 
   4   2  12        0.03        0.21      2.65 o 
   5   2  12        0.26        0.00      2.36 o 
  -7   3  12       51.26       62.43      5.98 o 
  -6   3  12        4.25        1.09      2.54 o 
  -5   3  12       78.83       76.96      5.41 o 
  -4   3  12       45.10       42.18      6.27 o 
  -3   3  12      116.65      114.77      9.14 o 
  -2   3  12        0.02        0.33      3.43 o 
  -1   3  12       26.04       23.06      5.33 o 
   0   3  12        5.26       12.58      8.45 o 
   1   3  12      174.15      149.23      8.29 o 
   2   3  12        0.08        1.32      2.20 o 
   3   3  12       84.70       96.23     11.18 o 
   4   3  12        0.85        0.98      2.44 o 
   5   3  12        0.91        0.00      1.92 o 
  -7   4  12        9.42       11.15      3.01 o 
  -6   4  12        7.58        2.40      2.91 o 
  -5   4  12        1.61        2.00      2.57 o 
  -4   4  12       29.43       24.22      4.81 o 
  -3   4  12       47.54       43.23      9.24 o 
  -2   4  12       12.19        3.56      2.70 o 
  -1   4  12      202.91      167.06     10.18 o 
   0   4  12       22.36       22.01      4.12 o 
   1   4  12      217.64      228.23      9.96 o 
   2   4  12        1.00        5.49      2.19 o 
   3   4  12        0.95        1.75      3.51 o 
   4   4  12        1.30        2.60      2.52 o 
  -6   5  12        7.07        5.82      2.87 o 
  -5   5  12       13.08       13.96      2.32 o 
  -4   5  12      146.51      138.72     10.44 o 
  -3   5  12      121.07      111.05     12.92 o 
  -2   5  12       55.96       48.13      9.00 o 
  -1   5  12      326.20      300.30     20.86 o 
   0   5  12        6.03        8.17      3.76 o 
   1   5  12        0.24        1.49      1.78 o 
   2   5  12        7.42       13.14      3.31 o 
   3   5  12        0.70        0.00      2.80 o 
   4   5  12        3.63        3.72      2.41 o 
  -5   6  12       10.46       13.23      4.27 o 
  -4   6  12        0.79        0.60      3.39 o 
  -3   6  12      119.34      110.12      9.45 o 
  -2   6  12       15.35       15.01      5.58 o 
  -1   6  12        0.78        1.75      2.03 o 
   0   6  12        1.14        0.64      1.76 o 
   1   6  12       23.91       21.84      3.43 o 
   2   6  12       11.08       10.53      3.80 o 
   3   6  12        0.97        0.00      2.36 o 
  -5   7  12       38.89       36.99      4.30 o 
  -4   7  12        3.90        6.76      2.82 o 
  -3   7  12       61.43       74.32      9.32 o 
  -2   7  12        0.00        0.10      2.96 o 
  -1   7  12        6.44        7.01      6.72 o 
   0   7  12        3.90        6.91      1.86 o 
   1   7  12        0.00        1.40      2.34 o 
   2   7  12        0.03        0.03      2.22 o 
  -4   8  12        0.03        0.21      2.35 o 
  -3   8  12        1.17        2.54      2.10 o 
  -2   8  12        8.27       10.73      2.54 o 
  -1   8  12       10.91        9.91      2.13 o 
   0   8  12        1.38        3.61      2.64 o 
   1   8  12        2.33        2.45      1.91 o 
  -3   9  12        0.49        2.35      2.17 o 
  -2   9  12       10.86       15.34      3.28 o 
  -1   9  12        0.30        1.33      1.91 o 
  -1 -14  13       12.49       16.07      3.12 o 
   0 -14  13        0.05        0.66      1.93 o 
   1 -14  13       12.79       16.57      3.73 o 
  -2 -13  13        0.35        0.02      1.37 o 
  -1 -13  13        0.34        0.04      2.78 o 
   0 -13  13        1.86        5.26      2.64 o 
   1 -13  13        0.13        2.57      3.00 o 
   2 -13  13       13.53       13.75      4.11 o 
   3 -13  13       10.97       12.45      3.09 o 
  -3 -12  13        0.00        0.39      1.96 o 
  -2 -12  13        4.14        2.26      2.98 o 
  -1 -12  13       17.73       15.66      3.96 o 
   0 -12  13        0.09        0.41      2.61 o 
   1 -12  13        3.13        3.83      3.05 o 
   2 -12  13        0.26        0.79      2.95 o 
   3 -12  13        1.46        3.90      2.79 o 
   4 -12  13        0.50        0.02      2.29 o 
  -4 -11  13       13.73       19.46      4.23 o 
  -3 -11  13        0.15        0.81      2.77 o 
  -2 -11  13       16.41       19.03      4.35 o 
  -1 -11  13        8.74        5.06      3.30 o 
   0 -11  13        0.54        2.72      2.95 o 
   1 -11  13       20.97       18.64      5.84 o 
   2 -11  13       12.09       17.19      3.04 o 
   3 -11  13        8.71       12.90      2.57 o 
   4 -11  13        6.09        2.24      2.44 o 
  -5 -10  13        3.19        0.05      1.77 o 
  -4 -10  13       13.91       11.50      4.31 o 
  -3 -10  13        1.73        0.76      2.62 o 
  -2 -10  13        0.49        1.22      2.41 o 
  -1 -10  13        6.22        3.38      3.58 o 
   0 -10  13       42.73       39.53      4.91 o 
   1 -10  13       30.47       26.25      4.64 o 
   2 -10  13       33.88       37.39      4.56 o 
   3 -10  13       12.57       13.00      2.83 o 
   4 -10  13        3.15        9.43      3.68 o 
  -5  -9  13       47.16       41.74      5.35 o 
  -4  -9  13       19.69       20.81      5.54 o 
  -3  -9  13        4.84        4.76      3.11 o 
  -2  -9  13       20.63       20.63      3.13 o 
  -1  -9  13        1.81        0.87      2.54 o 
   0  -9  13       99.70      105.60     15.76 o 
   1  -9  13       51.50       44.96      5.88 o 
   2  -9  13        0.83        0.35      1.39 o 
   3  -9  13       13.66        8.17      2.65 o 
   4  -9  13        3.85        1.51      2.47 o 
   5  -9  13        1.99        1.68      1.36 o 
  -6  -8  13        0.29        0.00      1.61 o 
  -5  -8  13       11.60        9.81      2.94 o 
  -4  -8  13        0.01        0.26      2.83 o 
  -3  -8  13       94.94       83.26      7.85 o 
  -2  -8  13       39.42       37.20      4.77 o 
  -1  -8  13       44.51       36.18      5.65 o 
   0  -8  13        3.79        2.71      3.54 o 
   1  -8  13        0.39        1.05      2.54 o 
   2  -8  13       16.84       18.92      3.21 o 
   3  -8  13       50.37       56.22      4.57 o 
   4  -8  13        0.00        0.41      1.46 o 
   5  -8  13        0.67        0.01      3.01 o 
  -6  -7  13        6.02        7.27      2.74 o 
  -5  -7  13        0.00        0.15      2.36 o 
  -4  -7  13       14.55        8.62      4.93 o 
  -3  -7  13       19.31       15.60      4.77 o 
  -2  -7  13        3.66        1.85      2.13 o 
  -1  -7  13       10.39       10.14      3.10 o 
   0  -7  13      150.47      141.49     13.73 o 
   1  -7  13       11.61        4.75      3.43 o 
   2  -7  13       46.48       44.57      4.54 o 
   3  -7  13        3.93        1.40      2.00 o 
   4  -7  13       15.44       18.55      2.74 o 
   5  -7  13        0.73        4.89      2.47 o 
  -6  -6  13        4.70        3.84      2.70 o 
  -5  -6  13        2.21        6.13      3.76 o 
  -4  -6  13      156.06      143.93      7.46 o 
  -3  -6  13        0.15        0.91      2.29 o 
  -2  -6  13        3.88        2.04      2.81 o 
  -1  -6  13       28.12       30.03      4.09 o 
   0  -6  13       34.29       28.49      6.19 o 
   1  -6  13        7.50        4.75      2.51 o 
   2  -6  13       14.43       24.14      5.50 o 
   3  -6  13       88.65       78.64      7.35 o 
   4  -6  13        0.24        4.11      3.47 o 
   5  -6  13       48.76       48.33      6.85 o 
   6  -6  13       19.47       16.25      2.75 o 
  -6  -5  13       80.16       82.82      7.91 o 
  -5  -5  13       30.93       26.13      5.14 o 
  -4  -5  13        0.05        1.80      3.25 o 
  -3  -5  13       41.16       35.31      6.25 o 
  -2  -5  13       14.53       14.20      3.98 o 
  -1  -5  13       37.01       41.63      3.52 o 
   0  -5  13       11.93        5.18      4.34 o 
   1  -5  13        8.38        4.60      2.44 o 
   2  -5  13       18.92       13.45      4.83 o 
   3  -5  13       94.23       94.17      7.77 o 
   4  -5  13      111.19      108.31     11.60 o 
   5  -5  13       23.78       25.96      5.54 o 
   6  -5  13       22.04       15.24      3.31 o 
  -7  -4  13        2.96        5.75      2.36 o 
  -6  -4  13      197.31      204.61     12.85 o 
  -5  -4  13        1.98        1.33      2.48 o 
  -4  -4  13       24.13       10.57      3.55 o 
  -3  -4  13       11.49       11.20      4.30 o 
  -2  -4  13        4.67        3.96      1.68 o 
  -1  -4  13       21.30       21.66      4.41 o 
   0  -4  13        2.86        3.84      2.82 o 
   1  -4  13        5.69        7.40      4.62 o 
   2  -4  13       66.75       66.09      9.90 o 
   3  -4  13      128.24      135.72      9.94 o 
   4  -4  13      209.44      203.77     15.03 o 
   5  -4  13        0.19        0.04      1.85 o 
   6  -4  13        7.30        7.80      2.28 o 
  -7  -3  13        4.07        0.51      2.22 o 
  -6  -3  13       45.37       41.16      6.47 o 
  -5  -3  13        6.58        4.57      4.76 o 
  -4  -3  13      572.59      586.28     15.34 o 
  -3  -3  13      412.72      375.81     15.44 o 
  -2  -3  13      211.08      187.01      9.71 o 
  -1  -3  13       38.96       29.17      6.22 o 
   0  -3  13       53.13       52.10      7.58 o 
   1  -3  13      967.79      988.25     25.56 o 
   2  -3  13      259.42      261.10     17.21 o 
   3  -3  13       23.20       25.99      4.67 o 
   4  -3  13       19.76       28.96      7.25 o 
   5  -3  13        5.10        4.82      2.04 o 
   6  -3  13        5.87        8.83      2.58 o 
  -7  -2  13       11.85       16.69      3.79 o 
  -6  -2  13       55.95       55.14      6.85 o 
  -5  -2  13       76.20       64.64      7.83 o 
  -4  -2  13      280.22      291.42      8.71 o 
  -3  -2  13        6.91       10.64      4.47 o 
  -2  -2  13     1064.29     1054.66     20.81 o 
  -1  -2  13     1639.99     1581.52     33.54 o 
   0  -2  13      373.35      392.23     15.19 o 
   1  -2  13      470.83      517.95     11.84 o 
   2  -2  13      447.90      490.38     30.21 o 
   3  -2  13        0.13        1.58      2.09 o 
   4  -2  13        6.69        7.73      3.91 o 
   5  -2  13        0.29        0.00      1.46 o 
  -7  -1  13       10.72       12.37      3.07 o 
  -6  -1  13        0.60        0.13      1.82 o 
  -5  -1  13       30.66       32.67      8.12 o 
  -4  -1  13      137.72      147.13      7.35 o 
  -3  -1  13     2424.05     2381.28     44.00 o 
  -2  -1  13     2264.01     2177.15     38.14 o 
  -1  -1  13     1146.60     1084.51     26.59 o 
   0  -1  13      804.20      808.53     23.20 o 
   1  -1  13       37.97       43.00      3.84 o 
   2  -1  13        6.93        8.79      2.33 o 
   3  -1  13       35.67       35.51      6.02 o 
   4  -1  13       13.19       11.37      2.06 o 
   5  -1  13        1.22        2.71      3.37 o 
  -7   0  13       39.86       38.18      4.78 o 
  -6   0  13        0.22        1.08      2.74 o 
  -5   0  13      317.79      333.34     17.34 o 
  -4   0  13       63.68       61.56      7.49 o 
  -3   0  13      305.21      284.99     13.48 o 
  -2   0  13      162.09      136.27     11.91 o 
  -1   0  13        4.87        1.59      3.09 o 
   0   0  13      245.01      281.32     13.47 o 
   1   0  13        0.27        2.81      2.94 o 
   2   0  13      232.08      236.86     10.85 o 
   3   0  13        0.26        1.09      2.45 o 
   4   0  13        6.44        6.50      2.19 o 
   5   0  13        2.81        3.61      1.67 o 
  -7   1  13       71.38       80.56      6.44 o 
  -6   1  13       44.34       49.93      7.35 o 
  -5   1  13      273.60      283.17     19.70 o 
  -4   1  13      127.63      120.83      7.04 o 
  -3   1  13      103.23       99.66      6.58 o 
  -2   1  13       68.45       60.45      9.50 o 
  -1   1  13        0.40        0.45      3.19 o 
   0   1  13        0.01        0.25      2.71 o 
   1   1  13       12.49       17.47      4.16 o 
   2   1  13        2.04        0.51      2.63 o 
   3   1  13        1.24        0.76      2.52 o 
   4   1  13        9.79        8.81      3.79 o 
   5   1  13       50.47       55.44      5.86 o 
  -7   2  13       76.05       71.93      5.61 o 
  -6   2  13       33.66       39.01      5.44 o 
  -5   2  13       23.07       24.82      4.27 o 
  -4   2  13        2.77        1.85      2.80 o 
  -3   2  13        9.46        4.80      2.66 o 
  -2   2  13       60.49       42.82      8.72 o 
  -1   2  13       39.59       40.25      8.51 o 
   0   2  13       46.33       50.48      7.53 o 
   1   2  13       58.23       59.29      9.99 o 
   2   2  13        4.24        2.72      3.61 o 
   3   2  13      122.43      126.36     12.07 o 
   4   2  13        6.26        6.27      2.78 o 
   5   2  13       38.48       38.70      4.35 o 
  -6   3  13        0.94        2.24      2.67 o 
  -5   3  13        1.55        1.25      2.04 o 
  -4   3  13        0.00        1.43      2.30 o 
  -3   3  13        0.01        2.00      3.22 o 
  -2   3  13        5.16        8.33      2.94 o 
  -1   3  13       31.88       33.96      5.79 o 
   0   3  13       23.95       24.44      5.76 o 
   1   3  13      216.91      205.78     15.31 o 
   2   3  13        9.43       11.66      3.77 o 
   3   3  13       23.65       28.13      6.36 o 
   4   3  13        8.53        8.83      3.11 o 
  -6   4  13        0.14        2.97      1.27 o 
  -5   4  13        0.00        0.52      1.87 o 
  -4   4  13        4.57        4.27      3.97 o 
  -3   4  13      161.32      129.06     10.81 o 
  -2   4  13        0.04        0.78      3.24 o 
  -1   4  13      219.94      192.37     15.68 o 
   0   4  13        3.84       11.87      4.21 o 
   1   4  13       68.36       61.59      9.65 o 
   2   4  13       10.43       15.39      4.14 o 
   3   4  13        0.11        2.87      2.67 o 
   4   4  13        0.06        1.90      2.24 o 
  -5   5  13        0.24        0.46      3.07 o 
  -4   5  13       18.57       17.01      5.50 o 
  -3   5  13       36.73       39.67      8.15 o 
  -2   5  13       37.84       44.51      6.05 o 
  -1   5  13        6.88        3.17      2.42 o 
   0   5  13        2.05        4.12      2.43 o 
   1   5  13        0.52        4.63      3.31 o 
   2   5  13        0.85        4.25      3.08 o 
   3   5  13        4.49        8.77      3.30 o 
  -5   6  13        7.08        1.60      2.51 o 
  -4   6  13        2.29        0.36      2.58 o 
  -3   6  13       37.11       26.83      4.87 o 
  -2   6  13       14.63        7.52      3.32 o 
  -1   6  13        7.57        3.64      2.25 o 
   0   6  13        1.83        1.17      2.04 o 
   1   6  13        9.51        5.99      3.49 o 
   2   6  13        4.52        7.43      3.00 o 
  -4   7  13        0.05        0.01      2.43 o 
  -3   7  13        0.86        0.71      2.68 o 
  -2   7  13       27.87       22.67      2.94 o 
  -1   7  13        2.03        2.07      1.92 o 
   0   7  13       16.78       16.32      4.01 o 
   1   7  13        0.01        0.12      1.94 o 
  -3   8  13        8.51        9.88      3.32 o 
  -2   8  13        0.87        1.44      1.54 o 
  -1   8  13        3.92        4.93      1.57 o 
  -2 -13  14       29.91       36.46      4.18 o 
  -1 -13  14       99.66      136.34      9.04 o 
   0 -13  14        2.30        0.20      2.04 o 
   1 -13  14        4.98        7.83      3.48 o 
   2 -13  14        3.80        5.11      2.31 o 
  -3 -12  14       25.75       37.83      4.92 o 
  -2 -12  14        9.66       14.63      3.56 o 
  -1 -12  14        0.01        1.58      1.81 o 
   0 -12  14        0.07        1.03      2.61 o 
   1 -12  14        1.42        7.04      2.22 o 
   2 -12  14        4.87        1.52      1.80 o 
   3 -12  14        0.45        4.56      2.61 o 
  -4 -11  14        3.11        3.38      2.42 o 
  -3 -11  14        0.00        0.68      2.46 o 
  -2 -11  14        0.07        0.27      2.46 o 
  -1 -11  14        1.45        0.00      2.22 o 
   0 -11  14        0.57        0.03      1.86 o 
   1 -11  14       25.91       27.47      5.84 o 
   2 -11  14        0.03        0.12      1.66 o 
   3 -11  14        2.94        1.61      2.42 o 
  -4 -10  14       16.56       14.89      3.32 o 
  -3 -10  14        0.34        0.86      2.98 o 
  -2 -10  14        4.74        4.27      2.44 o 
  -1 -10  14        5.10        3.21      2.34 o 
   0 -10  14       55.42       66.65      5.42 o 
   1 -10  14       36.50       39.28      4.79 o 
   2 -10  14        3.35        3.37      2.61 o 
   3 -10  14        4.45        3.91      2.27 o 
   4 -10  14       15.71       24.11      4.39 o 
  -5  -9  14       12.56       12.68      3.44 o 
  -4  -9  14       17.38       12.94      3.71 o 
  -3  -9  14       94.75       76.91      5.35 o 
  -2  -9  14      118.83      126.95      8.66 o 
  -1  -9  14       49.53       56.57      5.09 o 
   0  -9  14        3.93        3.23      2.86 o 
   1  -9  14       68.98       73.24      6.51 o 
   2  -9  14       85.96      105.03      6.21 o 
   3  -9  14        8.00        9.72      2.65 o 
   4  -9  14       17.89       24.27      4.23 o 
  -5  -8  14        2.24        2.12      2.70 o 
  -4  -8  14       16.03       18.59      3.57 o 
  -3  -8  14      163.45      152.28      8.36 o 
  -2  -8  14      182.82      166.31     10.24 o 
  -1  -8  14      263.96      255.71     28.35 o 
   0  -8  14      319.64      281.39     21.60 o 
   1  -8  14        5.75        5.30      2.69 o 
   2  -8  14       54.86       59.81      4.44 o 
   3  -8  14       54.65       58.43      4.88 o 
   4  -8  14        6.09        5.59      2.37 o 
   5  -8  14        0.03        0.00      1.81 o 
  -6  -7  14        1.03        2.41      2.29 o 
  -5  -7  14        3.01        3.29      2.77 o 
  -4  -7  14       59.22       57.00      6.79 o 
  -3  -7  14        5.65        8.56      3.51 o 
  -2  -7  14      246.11      204.36      9.40 o 
  -1  -7  14      220.63      157.40     15.00 o 
   0  -7  14       85.90       72.25     10.01 o 
   1  -7  14       36.56       31.74      6.54 o 
   2  -7  14        0.08        1.30      2.24 o 
   3  -7  14       75.69       88.17      7.43 o 
   4  -7  14       66.88       80.53      8.70 o 
   5  -7  14        7.78        8.81      3.05 o 
  -6  -6  14       24.63       23.67      4.00 o 
  -5  -6  14        4.21        4.30      2.83 o 
  -4  -6  14       93.37       77.23      6.08 o 
  -3  -6  14       20.39       17.57      5.23 o 
  -2  -6  14        0.08        1.43      2.28 o 
  -1  -6  14        1.48        2.11      2.44 o 
   0  -6  14        0.20        5.30      3.65 o 
   1  -6  14       66.29       53.35      8.36 o 
   2  -6  14        1.16        1.49      3.42 o 
   3  -6  14      146.95      143.27      9.07 o 
   4  -6  14        8.31        5.67      3.72 o 
   5  -6  14       35.55       34.96      3.55 o 
  -6  -5  14       14.20       12.89      3.67 o 
  -5  -5  14       12.63        8.14      3.21 o 
  -4  -5  14       20.05       16.10      3.99 o 
  -3  -5  14        1.73        2.20      3.10 o 
  -2  -5  14      175.42      155.04      8.16 o 
  -1  -5  14       85.81       71.25      6.08 o 
   0  -5  14       15.01       12.72      4.24 o 
   1  -5  14      140.34      150.03     11.73 o 
   2  -5  14        0.81        3.65      3.03 o 
   3  -5  14      201.38      199.26     10.75 o 
   4  -5  14        9.47       11.52      5.26 o 
   5  -5  14      130.53      128.67      6.88 o 
  -6  -4  14        9.46        6.46      3.11 o 
  -5  -4  14       28.31       29.21      6.19 o 
  -4  -4  14        1.20        1.66      2.59 o 
  -3  -4  14        0.55        0.18      2.74 o 
  -2  -4  14       27.41       24.56      3.40 o 
  -1  -4  14       98.79      108.07     12.01 o 
   0  -4  14       56.86       52.32      7.07 o 
   1  -4  14      172.35      156.59     12.12 o 
   2  -4  14      255.28      252.25     18.32 o 
   3  -4  14      497.86      528.51     18.26 o 
   4  -4  14      229.30      220.38     14.64 o 
   5  -4  14        6.03        6.63      2.07 o 
  -7  -3  14        0.35        3.42      2.03 o 
  -6  -3  14       11.65       10.96      3.68 o 
  -5  -3  14        6.68        5.24      2.83 o 
  -4  -3  14       40.41       36.65      5.92 o 
  -3  -3  14       33.86       33.11      5.82 o 
  -2  -3  14        4.02        8.26      2.52 o 
  -1  -3  14       87.33       75.39      9.02 o 
   0  -3  14       46.25       34.18      7.54 o 
   1  -3  14      857.56      930.79     28.65 o 
   2  -3  14      378.41      387.41     20.96 o 
   3  -3  14       27.45       25.51      3.73 o 
   4  -3  14      108.73      112.29     11.77 o 
   5  -3  14        0.10        1.78      1.58 o 
  -7  -2  14        7.25        6.25      2.12 o 
  -6  -2  14        1.57        1.04      2.37 o 
  -5  -2  14        3.34        0.99      2.83 o 
  -4  -2  14       14.72       16.08      4.44 o 
  -3  -2  14       12.19       15.63      4.32 o 
  -2  -2  14     1162.20     1163.38     35.93 o 
  -1  -2  14      587.71      546.30     25.35 o 
   0  -2  14     1486.48     1491.92     39.55 o 
   1  -2  14      320.14      362.44     11.17 o 
   2  -2  14      112.20      121.00      7.23 o 
   3  -2  14        1.42        0.64      2.23 o 
   4  -2  14        0.96        4.55      3.63 o 
   5  -2  14        0.89        2.32      2.18 o 
  -7  -1  14        4.82        6.22      2.32 o 
  -6  -1  14       28.37       26.23      4.92 o 
  -5  -1  14        7.58        6.42      4.27 o 
  -4  -1  14        5.37       11.41      4.97 o 
  -3  -1  14       57.90       64.62      5.15 o 
  -2  -1  14       33.63       26.94      6.19 o 
  -1  -1  14       64.76       59.39      8.32 o 
   0  -1  14       41.30       42.01      7.43 o 
   1  -1  14       16.00       16.16      3.36 o 
   2  -1  14        7.75        9.95      3.63 o 
   3  -1  14       25.26       26.96      3.66 o 
   4  -1  14        0.17        2.06      1.57 o 
   5  -1  14        0.25        0.00      1.83 o 
  -7   0  14        0.62        0.02      1.67 o 
  -6   0  14        0.66        0.45      2.29 o 
  -5   0  14        3.39        2.14      1.61 o 
  -4   0  14       34.81       43.20      4.65 o 
  -3   0  14      680.72      650.63     28.25 o 
  -2   0  14      192.48      181.82     14.23 o 
  -1   0  14      570.18      544.38     24.37 o 
   0   0  14      187.99      186.76     15.19 o 
   1   0  14        0.07        2.04      3.43 o 
   2   0  14       92.87       95.42      8.28 o 
   3   0  14       22.07       19.05      2.90 o 
   4   0  14        1.54        1.17      1.15 o 
  -6   1  14        0.41        0.08      2.18 o 
  -5   1  14      190.84      187.23     11.16 o 
  -4   1  14       68.86       71.23      4.11 o 
  -3   1  14       37.57       26.35      5.37 o 
  -2   1  14       11.26        6.07      4.77 o 
  -1   1  14       62.78       54.54      7.36 o 
   0   1  14       52.07       55.36      9.09 o 
   1   1  14      198.12      212.60     11.25 o 
   2   1  14      125.12      143.55      9.57 o 
   3   1  14       49.28       53.65      5.86 o 
   4   1  14       14.56       14.62      3.44 o 
  -6   2  14       19.25       19.41      3.30 o 
  -5   2  14       49.40       54.04      3.78 o 
  -4   2  14       58.42       57.55      6.08 o 
  -3   2  14        1.01        0.85      2.58 o 
  -2   2  14        5.34        8.14      5.52 o 
  -1   2  14        0.01        1.68      3.23 o 
   0   2  14        0.36        0.01      3.46 o 
   1   2  14        0.60        0.01      3.04 o 
   2   2  14        3.52        5.29      4.54 o 
   3   2  14        7.76        7.12      2.91 o 
   4   2  14        2.85        1.95      2.15 o 
  -5   3  14        3.34        6.06      3.56 o 
  -4   3  14        4.37        9.43      3.18 o 
  -3   3  14       17.78       21.28      6.46 o 
  -2   3  14        1.24        1.29      3.92 o 
  -1   3  14       32.09       27.02      4.92 o 
   0   3  14        0.25        1.20      3.18 o 
   1   3  14        9.43        9.23      3.90 o 
   2   3  14        2.33        8.20      4.56 o 
   3   3  14       49.03       54.65      7.29 o 
   4   3  14       13.21       14.61      2.84 o 
  -5   4  14        5.50        3.40      2.77 o 
  -4   4  14        4.62        0.48      2.96 o 
  -3   4  14        2.68        0.73      3.25 o 
  -2   4  14        5.75        8.79      4.80 o 
  -1   4  14       14.20       15.86      3.45 o 
   0   4  14        1.56        0.18      1.77 o 
   1   4  14        0.86        1.09      3.08 o 
   2   4  14        6.49        7.75      3.46 o 
   3   4  14        0.02        0.79      2.11 o 
  -5   5  14        2.73        2.82      2.06 o 
  -4   5  14       13.52       18.71      4.58 o 
  -3   5  14        2.42        5.05      2.89 o 
  -2   5  14       62.44       56.58      8.61 o 
  -1   5  14       28.52       19.37      3.75 o 
   0   5  14        0.10        1.50      1.87 o 
   1   5  14       26.06       20.10      4.65 o 
   2   5  14        0.78        0.85      2.29 o 
   3   5  14        0.46        0.00      1.63 o 
  -4   6  14       13.47       13.21      3.97 o 
  -3   6  14        2.70        1.83      2.32 o 
  -2   6  14        3.36        2.87      3.36 o 
  -1   6  14       16.13       13.85      3.20 o 
   0   6  14       44.63       42.05      5.80 o 
   1   6  14        0.62        0.01      2.76 o 
   2   6  14        0.49        0.00      2.07 o 
  -4   7  14        5.12        9.14      2.73 o 
  -3   7  14        6.46       10.50      2.26 o 
  -2   7  14        6.43        2.07      1.61 o 
  -1   7  14        1.07        5.00      2.18 o 
   0   7  14       18.47       16.11      3.19 o 
   0 -13  15        4.82        5.58      2.35 o 
  -2 -12  15       11.83       16.22      2.35 o 
  -1 -12  15        2.85        0.00      1.96 o 
   0 -12  15        0.72        0.04      2.67 o 
   1 -12  15        0.19        0.04      1.35 o 
   2 -12  15        0.14        2.36      2.33 o 
  -3 -11  15        0.81        0.19      2.08 o 
  -2 -11  15        4.93        4.47      2.61 o 
  -1 -11  15        2.99        6.71      2.15 o 
   0 -11  15        8.80        7.43      3.28 o 
   1 -11  15        5.66        4.68      2.22 o 
   2 -11  15        0.85        1.23      1.83 o 
   3 -11  15       11.00       11.59      3.12 o 
  -4 -10  15        0.89        1.67      1.97 o 
  -3 -10  15        0.25        0.26      2.27 o 
  -2 -10  15        9.15        9.91      5.44 o 
  -1 -10  15       38.26       44.91      3.53 o 
   0 -10  15        3.89        0.27      2.21 o 
   1 -10  15        1.21        6.03      2.50 o 
   2 -10  15      106.06      120.85      7.23 o 
   3 -10  15        0.46        1.16      1.62 o 
  -5  -9  15        0.19        0.02      1.47 o 
  -4  -9  15        0.04        0.13      2.44 o 
  -3  -9  15        1.10        4.88      2.38 o 
  -2  -9  15        0.03        6.31      2.15 o 
  -1  -9  15        7.37        1.67      1.88 o 
   0  -9  15       74.53       67.43      8.90 o 
   1  -9  15        0.02        0.99      2.38 o 
   2  -9  15       46.96       46.14      3.96 o 
   3  -9  15        0.32        0.42      1.75 o 
  -5  -8  15        4.89        8.60      2.70 o 
  -4  -8  15        0.15        0.05      2.53 o 
  -3  -8  15        9.16        9.58      2.95 o 
  -2  -8  15       12.32       11.52      3.36 o 
  -1  -8  15       11.79       12.05      3.38 o 
   0  -8  15       19.63       16.65      2.72 o 
   1  -8  15       20.86       20.34      5.91 o 
   2  -8  15       15.24       13.55      2.38 o 
   3  -8  15        3.13        4.08      2.47 o 
   4  -8  15       14.66       17.48      3.44 o 
  -5  -7  15        0.62        0.13      1.73 o 
  -4  -7  15        6.49        4.72      2.12 o 
  -3  -7  15       17.65       20.87      3.84 o 
  -2  -7  15      129.19      115.08      7.22 o 
  -1  -7  15      213.47      177.07     12.50 o 
   0  -7  15      127.07       94.31     12.05 o 
   1  -7  15       59.25       50.05      8.07 o 
   2  -7  15        3.67        2.94      3.00 o 
   3  -7  15        1.35        0.28      2.03 o 
   4  -7  15        0.94        0.13      2.53 o 
   5  -7  15        0.65        0.00      1.63 o 
  -6  -6  15        1.19        2.48      1.33 o 
  -5  -6  15       18.67       16.28      4.14 o 
  -4  -6  15       21.70       16.16      3.06 o 
  -3  -6  15        7.82        9.82      3.78 o 
  -2  -6  15      172.72      143.82      9.78 o 
  -1  -6  15       35.22       39.01      5.64 o 
   0  -6  15      157.20      138.98     11.54 o 
   1  -6  15       30.08       21.87      5.77 o 
   2  -6  15       21.11       25.64      6.67 o 
   3  -6  15        5.83        4.13      2.12 o 
   4  -6  15       33.20       33.83      5.27 o 
   5  -6  15       13.21       14.02      2.84 o 
  -6  -5  15        4.69        2.84      2.21 o 
  -5  -5  15       14.20       16.76      4.00 o 
  -4  -5  15      173.77      162.57      8.74 o 
  -3  -5  15        0.56        0.79      2.16 o 
  -2  -5  15        3.32        2.59      2.20 o 
  -1  -5  15       16.89        7.51      5.02 o 
   0  -5  15      185.55      183.71     13.77 o 
   1  -5  15        6.96        9.88      2.78 o 
   2  -5  15       33.49       34.45      6.46 o 
   3  -5  15       13.00       14.38      3.65 o 
   4  -5  15       35.15       31.49      6.06 o 
   5  -5  15       12.41       11.37      2.94 o 
  -6  -4  15        0.17        0.97      1.90 o 
  -5  -4  15       30.08       27.15      5.06 o 
  -4  -4  15       22.20       13.90      3.83 o 
  -3  -4  15       70.53       67.11      6.94 o 
  -2  -4  15        1.04        0.64      2.07 o 
  -1  -4  15       12.73       15.41      5.88 o 
   0  -4  15       31.82       31.85      6.53 o 
   1  -4  15       20.52       18.82      3.72 o 
   2  -4  15        0.09        0.61      2.16 o 
   3  -4  15       85.77       83.01     10.49 o 
   4  -4  15       63.26       67.59      7.52 o 
   5  -4  15       34.19       30.38      3.94 o 
  -6  -3  15        2.51        5.15      2.60 o 
  -5  -3  15        1.02        0.03      2.86 o 
  -4  -3  15       14.52       12.79      2.83 o 
  -3  -3  15       35.35       35.43      3.45 o 
  -2  -3  15      132.86      143.76      9.30 o 
  -1  -3  15        2.06        0.18      3.64 o 
   0  -3  15       48.63       51.31      7.77 o 
   1  -3  15       52.70       64.02      6.12 o 
   2  -3  15      134.50      136.17      8.77 o 
   3  -3  15      152.99      156.03     12.65 o 
   4  -3  15      110.27      114.03      8.97 o 
   5  -3  15       12.84       18.54      3.21 o 
  -6  -2  15        5.60        5.50      2.28 o 
  -5  -2  15       23.35       21.69      4.25 o 
  -4  -2  15      103.33       95.85      7.44 o 
  -3  -2  15       12.37       12.19      4.46 o 
  -2  -2  15        3.58        5.53      4.30 o 
  -1  -2  15       21.44       25.32      6.08 o 
   0  -2  15       92.16       94.77     10.21 o 
   1  -2  15      128.15      137.85      6.96 o 
   2  -2  15       12.31       14.21      3.54 o 
   3  -2  15       30.20       31.41      7.25 o 
   4  -2  15       12.25        9.92      2.04 o 
  -6  -1  15        1.02        2.39      2.21 o 
  -5  -1  15        8.97        4.68      3.00 o 
  -4  -1  15        4.13        7.06      2.95 o 
  -3  -1  15       37.34       40.00      8.27 o 
  -2  -1  15       18.77       17.31      5.77 o 
  -1  -1  15      405.27      406.23     21.83 o 
   0  -1  15      574.70      582.76     24.27 o 
   1  -1  15      175.68      202.26      9.74 o 
   2  -1  15      179.11      191.68     10.06 o 
   3  -1  15        2.66        2.42      1.75 o 
   4  -1  15        0.06        0.40      1.06 o 
  -6   0  15        5.32        3.13      2.17 o 
  -5   0  15        5.06        4.57      1.63 o 
  -4   0  15        3.79        4.06      2.44 o 
  -3   0  15       41.58       34.79      7.56 o 
  -2   0  15       62.72       55.35      7.74 o 
  -1   0  15       68.69       76.11     10.35 o 
   0   0  15        3.50        1.85      3.47 o 
   1   0  15      128.66      161.82      9.15 o 
   2   0  15       64.05       60.83      5.52 o 
   3   0  15       26.57       31.20      3.47 o 
   4   0  15       85.31      105.66      7.51 o 
  -6   1  15        1.86        3.71      1.61 o 
  -5   1  15       10.86       15.57      4.46 o 
  -4   1  15       32.41       40.08      6.11 o 
  -3   1  15       25.33       27.38      6.84 o 
  -2   1  15        0.66        0.37      3.81 o 
  -1   1  15        0.01        0.95      3.06 o 
   0   1  15        1.99        4.99      3.96 o 
   1   1  15       21.21       21.97      3.53 o 
   2   1  15        3.67       10.46      2.80 o 
   3   1  15       28.65       29.90      3.25 o 
   4   1  15       18.05       18.43      3.46 o 
  -5   2  15        3.81        5.41      2.89 o 
  -4   2  15       13.67       13.57      3.85 o 
  -3   2  15        3.57        1.41      3.16 o 
  -2   2  15        3.74        9.96      4.62 o 
  -1   2  15        7.86        9.82      4.96 o 
   0   2  15        0.49        1.00      2.14 o 
   1   2  15        5.93        7.46      3.36 o 
   2   2  15        1.05        2.20      2.75 o 
   3   2  15       27.75       24.28      4.32 o 
  -5   3  15        0.55        0.06      2.39 o 
  -4   3  15       18.59       22.92      5.15 o 
  -3   3  15        8.70        9.92      3.60 o 
  -2   3  15        1.20        1.51      3.58 o 
  -1   3  15        6.09        8.12      4.96 o 
   0   3  15        5.83        4.71      3.17 o 
   1   3  15        7.10       11.66      4.25 o 
   2   3  15        0.06        1.54      2.46 o 
   3   3  15        7.14        4.50      2.41 o 
  -4   4  15        3.83        2.98      2.35 o 
  -3   4  15        1.70        0.16      2.58 o 
  -2   4  15        5.12        2.94      2.44 o 
  -1   4  15        4.61        1.28      2.44 o 
   0   4  15        0.61        1.04      1.73 o 
   1   4  15       29.43       25.18      5.15 o 
   2   4  15        7.06       10.08      3.08 o 
  -4   5  15        8.49        8.19      2.82 o 
  -3   5  15       11.43       11.83      3.39 o 
  -2   5  15        0.01        0.00      2.69 o 
  -1   5  15        1.35        0.85      1.75 o 
   0   5  15       29.60       37.36      6.07 o 
   1   5  15        2.33        5.72      2.78 o 
   2   5  15        0.01        0.01      2.03 o 
  -3   6  15        0.08        0.14      1.57 o 
  -2   6  15       12.98       28.76      3.54 o 
  -1   6  15        0.17        1.19      1.53 o 
   0   6  15       17.95       18.56      3.89 o 
   0 -12  16        0.04        4.91      1.44 o 
  -2 -11  16        4.77        5.54      1.49 o 
  -1 -11  16        0.15        0.28      1.94 o 
   0 -11  16        1.01        4.41      2.40 o 
   1 -11  16        6.77        4.67      1.76 o 
   2 -11  16        1.61        0.58      1.84 o 
  -3 -10  16        1.48        4.02      2.36 o 
  -2 -10  16        5.50        3.12      1.42 o 
  -1 -10  16        0.03        1.07      1.86 o 
   0 -10  16        3.83        5.25      2.44 o 
   1 -10  16        0.85        0.29      1.97 o 
   2 -10  16        2.19        8.34      3.09 o 
  -4  -9  16        0.98        4.08      2.25 o 
  -3  -9  16        3.05        1.88      1.71 o 
  -2  -9  16        1.97        5.08      2.18 o 
  -1  -9  16       53.58       52.31      5.62 o 
   0  -9  16        8.93        9.73      4.67 o 
   1  -9  16        0.64        0.37      1.77 o 
   2  -9  16       37.94       42.25      4.12 o 
   3  -9  16        4.49        3.48      2.54 o 
  -4  -8  16        0.29        2.10      2.38 o 
  -3  -8  16        7.57        7.76      2.43 o 
  -2  -8  16       11.09       10.22      2.24 o 
  -1  -8  16        0.10        1.19      2.48 o 
   0  -8  16       42.28       43.62      5.20 o 
   1  -8  16       39.94       37.42      3.92 o 
   2  -8  16      114.58      110.44      7.35 o 
   3  -8  16        6.18        8.43      2.42 o 
  -5  -7  16        0.00        0.03      2.40 o 
  -4  -7  16        0.12        0.89      1.17 o 
  -3  -7  16        1.72        5.09      2.22 o 
  -2  -7  16        5.29        0.37      3.39 o 
  -1  -7  16        0.20        0.09      2.76 o 
   0  -7  16       12.24       12.17      5.93 o 
   1  -7  16       46.79       43.65      4.21 o 
   2  -7  16       26.25       31.13      4.29 o 
   3  -7  16       53.05       54.13      4.74 o 
   4  -7  16        4.76        5.71      2.41 o 
  -5  -6  16        4.21        9.57      3.09 o 
  -4  -6  16        0.10        1.40      1.85 o 
  -3  -6  16       11.03       12.09      2.86 o 
  -2  -6  16       10.50        6.72      4.61 o 
  -1  -6  16       53.35       57.36      9.81 o 
   0  -6  16       21.89       32.48      8.12 o 
   1  -6  16        5.88       13.36      3.91 o 
   2  -6  16       63.10       75.25      6.48 o 
   3  -6  16        2.26        1.18      1.61 o 
   4  -6  16        7.24       10.33      3.11 o 
  -5  -5  16        6.00        8.93      2.99 o 
  -4  -5  16       23.32       21.71      3.58 o 
  -3  -5  16        4.35        7.52      2.71 o 
  -2  -5  16       25.89       27.82      8.49 o 
  -1  -5  16       11.72        4.40      5.12 o 
   0  -5  16       13.83       10.54      5.47 o 
   1  -5  16        2.71        3.28      2.13 o 
   2  -5  16        2.10        3.37      2.45 o 
   3  -5  16        0.08        0.67      3.00 o 
   4  -5  16        4.10        7.31      3.34 o 
  -6  -4  16        0.11        0.43      1.63 o 
  -5  -4  16        2.70        3.07      2.29 o 
  -4  -4  16        0.50        1.08      2.13 o 
  -3  -4  16      131.85      136.04     15.84 o 
  -2  -4  16        0.73        0.31      1.99 o 
  -1  -4  16       38.41       38.82      5.60 o 
   0  -4  16        9.61       11.35      4.70 o 
   1  -4  16        5.71        4.78      2.46 o 
   2  -4  16       12.60       15.72      3.60 o 
   3  -4  16       15.94       18.83      5.36 o 
   4  -4  16       65.94       69.66      7.22 o 
  -6  -3  16        1.03        3.33      1.92 o 
  -5  -3  16       10.62       13.22      3.42 o 
  -4  -3  16        8.04        9.73      2.60 o 
  -3  -3  16      127.77      124.55     10.99 o 
  -2  -3  16       24.12       21.59      4.80 o 
  -1  -3  16        2.13        2.32      3.59 o 
   0  -3  16       11.40       13.39      3.60 o 
   1  -3  16        0.02        0.55      1.93 o 
   2  -3  16       17.40       13.78      3.10 o 
   3  -3  16        3.05        7.14      3.15 o 
   4  -3  16        0.17        0.28      1.33 o 
  -6  -2  16        6.97       11.57      2.74 o 
  -5  -2  16        0.41        0.89      1.91 o 
  -4  -2  16        0.61        1.49      1.69 o 
  -3  -2  16        2.25        0.50      3.30 o 
  -2  -2  16       51.87       53.83      9.10 o 
  -1  -2  16       38.56       30.42      7.28 o 
   0  -2  16       39.77       48.26      6.13 o 
   1  -2  16        4.58        9.84      3.06 o 
   2  -2  16       57.96       62.59      8.27 o 
   3  -2  16        0.28        1.19      2.75 o 
   4  -2  16        2.46        3.15      2.51 o 
  -5  -1  16        4.95        7.86      2.71 o 
  -4  -1  16       22.29       24.93      3.48 o 
  -3  -1  16       14.27        9.55      3.94 o 
  -2  -1  16        0.12        0.00      2.66 o 
  -1  -1  16        6.23        7.92      3.55 o 
   0  -1  16       19.20       14.89      3.63 o 
   1  -1  16       44.73       53.27      7.68 o 
   2  -1  16      144.41      165.06     14.63 o 
   3  -1  16        1.29        2.35      1.79 o 
  -5   0  16        2.23        2.14      1.48 o 
  -4   0  16       30.53       32.10      5.54 o 
  -3   0  16       54.75       57.24      7.37 o 
  -2   0  16       14.65       18.57      5.10 o 
  -1   0  16       21.51       27.74      6.26 o 
   0   0  16       36.38       37.61      4.90 o 
   1   0  16       97.09       93.67      7.26 o 
   2   0  16        2.28        2.68      1.87 o 
   3   0  16       10.89       10.48      2.34 o 
  -5   1  16        3.70        7.30      2.31 o 
  -4   1  16       11.74        6.89      3.35 o 
  -3   1  16        0.10        0.05      2.48 o 
  -2   1  16        3.18        8.54      3.89 o 
  -1   1  16       15.83       16.91      5.12 o 
   0   1  16        1.36        1.17      2.19 o 
   1   1  16        6.32        6.87      3.95 o 
   2   1  16        0.06        0.02      2.34 o 
   3   1  16       22.41       35.47      4.96 o 
  -5   2  16       21.11       22.88      3.34 o 
  -4   2  16       10.31       12.38      3.75 o 
  -3   2  16        9.23       10.25      3.77 o 
  -2   2  16        1.08        4.75      3.59 o 
  -1   2  16        3.04        5.80      4.46 o 
   0   2  16        5.00        3.53      1.77 o 
   1   2  16       12.51       15.13      4.56 o 
   2   2  16        2.67        0.50      2.14 o 
   3   2  16       29.36       32.45      4.16 o 
  -4   3  16        4.04        6.77      2.99 o 
  -3   3  16        2.27        3.49      3.54 o 
  -2   3  16       14.62       14.34      3.84 o 
  -1   3  16        5.84        3.04      2.26 o 
   0   3  16        1.41        9.98      4.14 o 
   1   3  16        4.92        0.53      2.32 o 
   2   3  16       27.10       33.94      4.72 o 
  -4   4  16        0.10        2.24      2.33 o 
  -3   4  16        2.17        5.35      2.89 o 
  -2   4  16        2.30        1.36      2.79 o 
  -1   4  16       13.10       15.59      3.22 o 
   0   4  16        2.83        3.71      2.96 o 
   1   4  16        3.69        8.39      2.65 o 
  -3   5  16        0.01        1.01      1.26 o 
  -2   5  16        0.31        0.10      1.35 o 
  -1   5  16        0.82        1.24      1.41 o 
   0   5  16        7.21        6.57      2.36 o 
   0 -11  17        1.89        6.37      2.45 o 
   1 -11  17        0.63        2.09      1.78 o 
  -1 -10  17       19.26       28.69      4.81 o 
   0 -10  17        2.03        0.15      2.89 o 
   1 -10  17        1.28        2.95      2.53 o 
   2 -10  17        9.29       11.59      2.95 o 
  -3  -9  17        1.58        0.67      1.36 o 
  -2  -9  17       28.16       31.96      5.04 o 
  -1  -9  17        5.54        6.16      2.74 o 
   0  -9  17        2.80        1.16      2.82 o 
   1  -9  17        0.16        0.52      1.30 o 
   2  -9  17        3.92        6.03      1.93 o 
  -3  -8  17        0.04        1.12      1.51 o 
  -2  -8  17        0.14        0.00      2.55 o 
  -1  -8  17        0.07        0.50      2.41 o 
   0  -8  17        1.56        2.01      2.87 o 
   1  -8  17        0.17        0.98      1.69 o 
   2  -8  17       19.73       26.51      3.11 o 
   3  -8  17        1.12        1.70      2.21 o 
  -4  -7  17       15.62       17.67      2.53 o 
  -3  -7  17        4.78        7.64      2.94 o 
  -2  -7  17        0.25        1.90      2.44 o 
  -1  -7  17       10.53        9.07      4.78 o 
   0  -7  17       12.43        3.51      2.44 o 
   1  -7  17       14.09       11.48      3.54 o 
   2  -7  17        1.66        2.22      2.02 o 
   3  -7  17       23.59       21.99      4.15 o 
  -4  -6  17       27.27       21.11      3.40 o 
  -3  -6  17        0.83        1.67      2.74 o 
  -2  -6  17       13.84       11.53      3.78 o 
  -1  -6  17        1.02        2.40      3.14 o 
   0  -6  17       10.89        9.99      3.99 o 
   1  -6  17       63.63       64.11      6.25 o 
   2  -6  17       17.96       14.83      3.22 o 
   3  -6  17        6.26        3.22      2.83 o 
  -5  -5  17       14.39       10.53      2.54 o 
  -4  -5  17       17.25       18.01      3.12 o 
  -3  -5  17       24.14       17.99      3.28 o 
  -2  -5  17       18.81       20.17      5.86 o 
  -1  -5  17        9.63       11.68      5.76 o 
   0  -5  17        5.53        1.78      2.15 o 
   1  -5  17        1.77        0.21      2.04 o 
   2  -5  17       30.01       33.51      4.36 o 
   3  -5  17        0.92        1.07      2.43 o 
  -5  -4  17        6.13        3.30      1.89 o 
  -4  -4  17       55.29       61.57      6.69 o 
  -3  -4  17       29.01       36.14      5.00 o 
  -2  -4  17       22.64       17.02      4.16 o 
  -1  -4  17       53.51       49.29      4.03 o 
   0  -4  17       22.76       29.63      8.74 o 
   1  -4  17       21.96       19.82      6.23 o 
   2  -4  17       24.54       23.02      5.26 o 
   3  -4  17        0.18        1.84      2.62 o 
  -5  -3  17        5.14       10.48      3.02 o 
  -4  -3  17        3.47        7.74      2.31 o 
  -3  -3  17       10.04       16.08      4.80 o 
  -2  -3  17        0.81        0.12      3.00 o 
  -1  -3  17       83.41       86.03      8.54 o 
   0  -3  17       18.26       18.53      5.80 o 
   1  -3  17        1.37        7.56      3.81 o 
   2  -3  17        0.26        2.15      3.18 o 
   3  -3  17        3.50        6.61      1.90 o 
  -5  -2  17        0.53        0.01      1.51 o 
  -4  -2  17       27.88       34.18      5.66 o 
  -3  -2  17        1.43        1.15      2.67 o 
  -2  -2  17       59.09       54.04      8.42 o 
  -1  -2  17        4.49       16.45      3.85 o 
   0  -2  17        0.28        0.54      2.38 o 
   1  -2  17        0.15        0.00      2.70 o 
   2  -2  17       21.47       26.13      5.12 o 
   3  -2  17        3.54        7.08      2.59 o 
  -4  -1  17        7.12        7.16      2.84 o 
  -3  -1  17       15.04       17.59      4.72 o 
  -2  -1  17        2.54        4.31      3.86 o 
  -1  -1  17      114.17      129.64     10.61 o 
   0  -1  17        0.03        0.20      1.69 o 
   1  -1  17       20.87       28.51      3.86 o 
   2  -1  17        4.24        2.42      2.41 o 
   3  -1  17        4.12        0.12      1.56 o 
  -4   0  17        4.16        1.52      2.15 o 
  -3   0  17       23.79       27.14      5.59 o 
  -2   0  17       29.89       37.29      6.61 o 
  -1   0  17        0.76        0.42      2.50 o 
   0   0  17       78.35       84.52      4.49 o 
   1   0  17        0.09        3.39      2.14 o 
   2   0  17        1.70        0.00      1.32 o 
  -4   1  17       40.01       44.49      5.56 o 
  -3   1  17        4.24        7.73      3.73 o 
  -2   1  17       59.59       66.91      7.41 o 
  -1   1  17        0.68        0.78      1.72 o 
   0   1  17        5.38        6.27      2.42 o 
   1   1  17        2.15        9.54      3.93 o 
   2   1  17        1.20        1.07      1.85 o 
  -4   2  17        2.63        1.03      1.96 o 
  -3   2  17        0.68        0.99      2.45 o 
  -2   2  17        2.28        0.08      2.13 o 
  -1   2  17        4.57        5.00      1.54 o 
   0   2  17        4.16        4.42      1.43 o 
   1   2  17        0.93        0.80      2.07 o 
   2   2  17        0.00        0.65      1.76 o 
  -4   3  17        8.56        5.68      2.12 o 
  -3   3  17        4.57        6.96      2.82 o 
  -2   3  17        2.93        3.80      1.78 o 
  -1   3  17        0.02        0.23      1.75 o 
   0   3  17        0.01        0.44      2.08 o 
   1   3  17        1.54        1.51      1.88 o 
  -3   4  17        0.74        0.66      1.34 o 
  -2   4  17        0.10        0.06      1.55 o 
  -1   4  17        1.83        4.39      2.52 o 
   0   4  17        5.66        8.12      2.94 o 
  -1 -10  18       15.01       14.79      3.20 o 
   0 -10  18        1.08        4.28      1.98 o 
   1 -10  18        0.92        0.96      1.44 o 
  -2  -9  18       22.64       25.67      3.90 o 
  -1  -9  18       12.11        9.43      3.01 o 
   0  -9  18        8.36        6.59      1.75 o 
   1  -9  18        2.34        1.71      1.59 o 
   2  -9  18        4.31        6.40      2.08 o 
  -3  -8  18        0.39        3.21      2.11 o 
  -2  -8  18        5.35        8.01      3.20 o 
  -1  -8  18        5.81        5.16      3.07 o 
   0  -8  18        1.22        0.89      1.69 o 
   1  -8  18        5.72        6.17      1.86 o 
   2  -8  18       28.17       33.97      2.98 o 
  -3  -7  18        1.49        0.19      2.19 o 
  -2  -7  18        0.70        0.58      2.45 o 
  -1  -7  18        0.59        2.32      3.21 o 
   0  -7  18       43.45       40.48      3.51 o 
   1  -7  18       16.54       19.12      2.79 o 
   2  -7  18       35.62       48.69      4.29 o 
  -3  -6  18        1.83        0.24      2.31 o 
  -2  -6  18       51.78       46.89      6.50 o 
  -1  -6  18        3.32        1.35      2.06 o 
   0  -6  18        1.34        0.60      1.96 o 
   1  -6  18        7.93        5.01      3.07 o 
   2  -6  18        0.85        2.30      2.34 o 
   3  -6  18        3.53        4.16      2.11 o 
  -4  -5  18        2.35        1.42      1.56 o 
  -3  -5  18       53.92       50.68      5.90 o 
  -2  -5  18        0.07        0.82      2.18 o 
  -1  -5  18        6.64       12.87      2.20 o 
   0  -5  18        1.39        0.06      1.92 o 
   1  -5  18        2.35        1.42      1.63 o 
   2  -5  18        8.16        0.60      2.28 o 
   3  -5  18        1.00        2.34      2.12 o 
  -4  -4  18        2.27        5.17      2.89 o 
  -3  -4  18       21.39       24.79      4.55 o 
  -2  -4  18        0.00        0.30      2.90 o 
  -1  -4  18        6.45        9.48      4.30 o 
   0  -4  18        3.22        3.08      2.47 o 
   1  -4  18        8.84        2.98      2.51 o 
   2  -4  18        1.49        1.92      2.42 o 
   3  -4  18        2.12        1.30      1.83 o 
  -4  -3  18       33.34       35.61      5.08 o 
  -3  -3  18        3.26        1.39      2.40 o 
  -2  -3  18        4.64        5.89      3.79 o 
  -1  -3  18        0.03        0.03      2.52 o 
   0  -3  18       38.14       46.56      6.92 o 
   1  -3  18        5.24        3.86      2.34 o 
   2  -3  18       17.98       26.76      4.74 o 
  -4  -2  18        7.65        0.21      2.39 o 
  -3  -2  18       24.31       30.76      5.25 o 
  -2  -2  18        2.18        2.92      3.12 o 
  -1  -2  18        0.10        1.05      2.31 o 
   0  -2  18        0.45        0.47      1.54 o 
   1  -2  18        3.84        2.93      1.94 o 
   2  -2  18        0.86        0.00      1.95 o 
  -4  -1  18        0.05        0.11      2.10 o 
  -3  -1  18        3.29        3.80      3.27 o 
  -2  -1  18        6.34        4.23      2.55 o 
  -1  -1  18       24.01       28.93      3.89 o 
   0  -1  18        5.88        7.72      1.96 o 
   1  -1  18        0.09        0.08      1.84 o 
  -4   0  18       17.73       24.75      3.91 o 
  -3   0  18        9.35        7.66      3.16 o 
  -2   0  18        0.00        0.04      2.25 o 
  -1   0  18       16.47       20.98      3.30 o 
   0   0  18        0.21        1.05      1.36 o 
   1   0  18        9.02        7.22      2.38 o 
  -3   1  18       21.88       22.00      4.07 o 
  -2   1  18        0.12        0.01      1.45 o 
  -1   1  18       26.53       31.07      3.13 o 
   0   1  18       15.62       13.71      3.75 o 
   1   1  18        3.15        1.97      1.88 o 
  -3   2  18        7.89       11.06      3.06 o 
  -2   2  18       43.83       55.46      4.00 o 
  -1   2  18        0.18        1.10      1.45 o 
   0   2  18        0.52        3.28      2.10 o 
  -2   3  18        9.29       13.70      2.91 o 
  -1   3  18        0.01        0.04      1.23 o 
  -2  -8  19       16.37       15.53      3.13 o 
  -1  -8  19        7.15        7.59      1.87 o 
   0  -8  19        0.14        0.31      0.99 o 
   1  -8  19        0.27        0.52      2.04 o 
  -2  -7  19        1.28        3.11      2.50 o 
  -1  -7  19        7.23       10.95      2.33 o 
   0  -7  19        6.67        8.35      2.20 o 
   1  -7  19        2.46        6.23      2.13 o 
  -3  -6  19       16.44       22.15      3.76 o 
  -2  -6  19       11.70       11.59      3.31 o 
  -1  -6  19       48.12       67.01      4.76 o 
   0  -6  19        6.08       10.88      1.68 o 
   1  -6  19        3.87        3.20      1.34 o 
  -3  -5  19       48.50       65.50      5.65 o 
  -2  -5  19       31.76       50.62      5.98 o 
  -1  -5  19        2.49        0.56      2.55 o 
   0  -5  19        0.47        0.02      2.15 o 
   1  -5  19        0.24        0.85      2.13 o 
   2  -5  19        0.01        0.10      1.77 o 
  -3  -4  19       90.60      114.30      8.10 o 
  -2  -4  19        0.20        0.05      2.75 o 
  -1  -4  19       15.92       18.87      4.65 o 
   0  -4  19        8.32       16.54      3.25 o 
   1  -4  19        1.35        3.93      2.86 o 
   2  -4  19        7.74        9.08      2.78 o 
  -3  -3  19        9.41       11.53      2.88 o 
  -2  -3  19        7.52        6.78      2.97 o 
  -1  -3  19        3.08        4.97      3.17 o 
   0  -3  19        1.80        2.46      1.97 o 
   1  -3  19        0.66        1.01      2.06 o 
  -3  -2  19       12.85       15.29      3.22 o 
  -2  -2  19        3.38        0.47      2.27 o 
  -1  -2  19       10.31       10.50      2.55 o 
   0  -2  19        0.48        3.37      1.22 o 
   1  -2  19        2.70        4.77      2.20 o 
  -3  -1  19       63.61       81.07      6.47 o 
  -2  -1  19        0.89        1.51      2.18 o 
  -1  -1  19        2.86        8.00      2.55 o 
  -3   0  19        6.52        6.74      2.17 o 
  -2   0  19       35.31       43.47      4.72 o 
  -1   0  19       50.99       65.39      5.70 o 
  -2  -5  20        5.30        9.56      2.54 o 
  -1  -5  20       42.19       46.96      4.47 o 
   0  -5  20        8.45        6.55      2.77 o 
  -2  -4  20       21.35       25.64      3.54 o 
  -1  -4  20        0.02        4.03      2.46 o 
  -2  -3  20        4.51        8.02      2.47 o 
                                                 
